# Supplementary material for: Aquilaria crassna Extract Exerts Neuroprotective Effect against Benzo[a]pyrene-Induced Toxicity in Human SH-SY5Y Cells: An RNA-Seq-Based Transcriptome Analysis
Source: Nutrients. 2024 Aug 16;16(16):2727. doi: 10.3390/nu16162727 (PMC11357018; doi:10.3390/nu16162727)
Supplement: Supplementary file 1 [file nutrients-16-02727-s001.zip]

Archive with 2 entries (2 files):
- Supplementary Tables S1-S2 (Lists of DEGs).xlsx
- Supplementary Tables S3-S8 (Docking results)edit.pdf
