# Supplementary material for: Aquilaria crassna Extract Exerts Neuroprotective Effect against Benzo[a]pyrene-Induced Toxicity in Human SH-SY5Y Cells: An RNA-Seq-Based Transcriptome Analysis
Source: Nutrients. 2024 Aug 16;16(16):2727. doi: 10.3390/nu16162727 (PMC11357018; doi:10.3390/nu16162727)
Supplement: Supplementary file 1 [file nutrients-16-02727-s001.zip › Supplementary Tables S1-S2 (Lists of DEGs).xlsx]

## Sheet: Table S1
Supplementary Table S1 The list of genes which were differentially expressed in RA+B[a]P treatment compared with control cells.
st_gene_id	gene_id	gene_symbol	diffexp_log2fc_Control_RA-vs-RA_PAH
203068	203068	TUBB	-0.544052
100462981	100462981	MTRNR2L2	0.405235
60	60	ACTB	-0.537732
100463486	100463486	MTRNR2L8	0.445091
10376	10376	TUBA1B	-0.698585
8490	8490	RGS5	-0.483687
7846	7846	TUBA1A	-0.858943
4826	4826	NNAT	-1.08433
1915	1915	EEF1A1	0.0551269
805	805	CALM2	-0.622769
3304	3304	HSPA1B	0.980656
1938	1938	EEF2	0.155032
3303	3303	HSPA1A	0.879735
1113	1113	CHGA	-0.820455
10381	10381	TUBB3	-0.789772
10763	10763	NES	-0.678688
22874	22874	PLEKHA6	-0.637652
3181	3181	HNRNPA2B1	-0.474227
6530	6530	SLC6A2	-0.733154
8878	8878	SQSTM1	0.561436
347733	347733	TUBB2B	-0.732093
1382	1382	CRABP2	0.294173
6241	6241	RRM2	-1.11019
51617	51617	NSG2	-1.33906
3337	3337	DNAJB1	0.731817
7453	7453	WARS1	0.486428
91584	91584	PLXNA4	-1.32908
3925	3925	STMN1	-0.496597
10399	10399	RACK1	0.181985
4288	4288	MKI67	-0.743489
11260	11260	XPOT	0.442518
56896	56896	DPYSL5	-0.781775
1114	1114	CHGB	-0.749313
51083	51083	GAL	-0.698647
6520	6520	SLC3A2	0.666827
10797	10797	MTHFD2	0.559289
5315	5315	PKM	-0.525006
1718	1718	DHCR24	-0.841066
57611	57611	ISLR2	-0.887506
6191	6191	RPS4X	0.175462
57761	57761	TRIB3	0.620449
51582	51582	AZIN1	-0.571157
3897	3897	L1CAM	-0.886509
3146	3146	HMGB1	-0.509199
821	821	CANX	0.241044
2521	2521	FUS	-0.553929
2194	2194	FASN	-0.468094
16	16	AARS1	0.544059
8140	8140	SLC7A5	0.503047
4921	4921	DDR2	0.412824
10209	10209	EIF1	0.281562
6301	6301	SARS1	0.54871
3309	3309	HSPA5	0.220556
3376	3376	IARS1	0.419934
6189	6189	RPS3A	0.223361
468	468	ATF4	0.448519
23521	23521	RPL13A	0.115524
1621	1621	DBH	-0.296247
6319	6319	SCD	-0.403112
7090	7090	TLE3	-0.655713
7077	7077	TIMP2	-0.419537
9415	9415	FADS2	-0.475091
801	801	CALM1	-0.608584
54756	54756	IL17RD	-0.450368
7425	7425	VGF	-0.330833
1026	1026	CDKN1A	0.488934
6125	6125	RPL5	0.225056
10971	10971	YWHAQ	-0.45533
2512	2512	FTL	0.258915
811	811	CALR	0.160707
7153	7153	TOP2A	-0.531486
6228	6228	RPS23	0.243565
5757	5757	PTMA	-0.350655
7114	7114	TMSB4X	-0.698312
2195	2195	FAT1	0.45336
1937	1937	EEF1G	0.108098
440	440	ASNS	0.451586
10525	10525	HYOU1	0.249784
1400	1400	CRMP1	-0.559899
64759	64759	TNS3	-0.588742
9518	9518	GDF15	0.863354
2778	2778	GNAS	-0.298816
7184	7184	HSP90B1	0.144106
6421	6421	SFPQ	-0.420285
2617	2617	GARS1	0.356713
9865	9865	TRIL	-0.697427
653067	653067	XAGE1B	-4.86663
26227	26227	PHGDH	0.407329
102724594	102724594	U2AF1L5	-1.2443
9644	9644	SH3PXD2A	-0.962782
4670	4670	HNRNPM	-0.53044
5111	5111	PCNA	-0.725722
3151	3151	HMGN2	-0.451947
1152	1152	CKB	-0.632081
6129	6129	RPL7	0.153014
10383	10383	TUBB4B	-0.64363
9709	9709	HERPUD1	0.512494
808	808	CALM3	-0.555091
3838	3838	KPNA2	-0.576882
1996	1996	ELAVL4	-0.501551
4001	4001	LMNB1	-0.775494
9181	9181	ARHGEF2	0.419437
9168	9168	TMSB10	-0.572512
7111	7111	TMOD1	-0.534777
6138	6138	RPL15	0.102476
8243	8243	SMC1A	-0.502317
4239	4239	MFAP4	0.328407
5818	5818	NECTIN1	-0.768799
6139	6139	RPL17	0.2008
4605	4605	MYBL2	-0.683419
64710	64710	NUCKS1	-0.367486
11273	11273	ATXN2L	0.322207
7422	7422	VEGFA	0.592802
1054	1054	CEBPG	0.448155
7280	7280	TUBB2A	-1.08854
6135	6135	RPL11	0.193555
6860	6860	SYT4	-0.585952
10628	10628	TXNIP	-1.4575
4171	4171	MCM2	-0.6951
6124	6124	RPL4	0.069365
3157	3157	HMGCS1	-0.743543
6472	6472	SHMT2	0.431832
3190	3190	HNRNPK	-0.346354
54331	54331	GNG2	-0.547533
54407	54407	SLC38A2	0.248123
1649	1649	DDIT3	0.599843
833	833	CARS1	0.507325
238	238	ALK	-0.667807
4175	4175	MCM6	-0.763603
4176	4176	MCM7	-0.42712
7298	7298	TYMS	-0.642278
4172	4172	MCM3	-0.550286
387763	387763	C11orf96	-0.688509
4684	4684	NCAM1	-0.49028
287	287	ANK2	-0.797092
9236	9236	CCPG1	0.503559
81669	81669	CCNL2	0.269935
134429	134429	STARD4	-0.439496
3310	3310	HSPA6	1.13465
3939	3939	LDHA	-0.586258
1534	1534	CYB561	-0.447191
220988	220988	HNRNPA3	-0.374405
6171	6171	RPL41	0.120574
871	871	SERPINH1	0.385558
5979	5979	RET	-0.00446376
730	730	C7	0.22967
6624	6624	FSCN1	-0.358639
3148	3148	HMGB2	-0.509216
2969	2969	GTF2I	-0.302192
1281	1281	COL3A1	0.596884
83690	83690	CRISPLD1	-0.582504
5591	5591	PRKDC	-0.418575
7178	7178	TPT1	0.0559986
5362	5362	PLXNA2	-0.594613
26153	26153	KIF26A	-0.511204
26011	26011	TENM4	-1.00836
10137	10137	RBM12	-0.643682
6400	6400	SEL1L	0.388093
2495	2495	FTH1	0.113818
94239	94239	H2AZ2	-0.492363
7494	7494	XBP1	0.391662
219699	219699	UNC5B	0.173858
3178	3178	HNRNPA1	-0.258668
7112	7112	TMPO	-0.530299
6175	6175	RPLP0	0.0695273
5168	5168	ENPP2	-2.10434
4173	4173	MCM4	-0.603875
5831	5831	PYCR1	0.376197
89796	89796	NAV1	-0.871408
2305	2305	FOXM1	-0.540697
116496	116496	NIBAN1	0.694101
6230	6230	RPS25	0.175229
5243	5243	ABCB1	-0.395486
5094	5094	PCBP2	0.141714
9315	9315	NREP	-0.355319
4131	4131	MAP1B	-0.356905
3182	3182	HNRNPAB	-0.456591
5478	5478	PPIA	-0.301601
1314	1314	COPA	0.199612
4691	4691	NCL	-0.386635
100463487	100463487	MTRNR2L9	0.415643
1063	1063	CENPF	-0.47633
25912	25912	C1orf43	0.205278
6194	6194	RPS6	0.0933965
142	142	PARP1	-0.397825
2023	2023	ENO1	-0.371028
6207	6207	RPS13	0.15447
5947	5947	RBP1	-0.368186
81539	81539	SLC38A1	0.204378
7167	7167	TPI1	-0.418677
6897	6897	TARS1	0.332071
4082	4082	MARCKS	-0.503273
3020	3020	H3-3A	-0.316457
1719	1719	DHFR	-0.607487
6597	6597	SMARCA4	-0.458494
9349	9349	RPL23	0.154161
1975	1975	EIF4B	0.146376
9747	9747	TCAF1	-0.389828
7532	7532	YWHAG	-0.36203
149175	149175	MANEAL	-0.697204
9500	9500	MAGED1	-0.413032
9118	9118	INA	-0.642684
57713	57713	SFMBT2	-0.700623
50861	50861	STMN3	-0.547653
4678	4678	NASP	-0.455551
54676	54676	GTPBP2	0.322369
114785	114785	MBD6	0.502779
9846	9846	GAB2	0.168427
6218	6218	RPS17	0.110609
10657	10657	KHDRBS1	-0.450542
3757	3757	KCNH2	-0.463539
2802	2802	GOLGA3	0.40173
64393	64393	ZMAT3	0.402706
56255	56255	TMX4	-0.528064
3921	3921	RPSA	0.0601641
9783	9783	RIMS3	0.298929
148753	148753	FAM163A	-0.508999
396	396	ARHGDIA	-0.372051
29968	29968	PSAT1	0.348345
81611	81611	ANP32E	-0.533205
8795	8795	TNFRSF10B	0.3839
114787	114787	GPRIN1	-0.72289
7534	7534	YWHAZ	-0.30846
6154	6154	RPL26	0.167825
387104	387104	SOGA3	-0.532951
10769	10769	PLK2	-0.852077
6252	6252	RTN1	-0.542867
6128	6128	RPL6	0.0565656
6926	6926	TBX3	-0.852577
5954	5954	RCN1	0.594361
155066	155066	ATP6V0E2	-0.604024
8549	8549	LGR5	-0.718729
6202	6202	RPS8	0.103938
11013	11013	TMSB15A	-0.94678
51043	51043	ZBTB7B	0.598843
1112	1112	FOXN3	0.266444
3082	3082	HGF	0.904365
8507	8507	ENC1	-0.531017
4741	4741	NEFM	-0.671349
54541	54541	DDIT4	0.478079
6188	6188	RPS3	0.063118
27316	27316	RBMX	-0.418247
4174	4174	MCM5	-0.687061
84915	84915	FAM222A	-0.610254
23705	23705	CADM1	-0.458816
147372	147372	CCBE1	-0.6935
119	119	ADD2	-0.747906
3726	3726	JUNB	-0.637981
4085	4085	MAD2L1	-0.657928
2956	2956	MSH6	-0.493362
84706	84706	GPT2	0.386972
8565	8565	YARS1	0.328462
3313	3313	HSPA9	0.177292
10893	10893	MMP24	-0.882687
23657	23657	SLC7A11	0.71914
51046	51046	ST8SIA3	-0.662509
10949	10949	HNRNPA0	-0.359628
9781	9781	RNF144A	-0.44989
1740	1740	DLG2	-0.568871
2596	2596	GAP43	-1.19336
7307	7307	U2AF1	0.662891
332	332	BIRC5	-0.573143
10051	10051	SMC4	-0.443657
65108	65108	MARCKSL1	-0.327883
3191	3191	HNRNPL	-0.415854
3481	3481	IGF2	0.0816331
1051	1051	CEBPB	0.716948
6224	6224	RPS20	0.0910098
80279	80279	CDK5RAP3	0.290176
29128	29128	UHRF1	-0.613912
3800	3800	KIF5C	-0.497677
3418	3418	IDH2	-0.548403
23165	23165	NUP205	-0.43507
51203	51203	NUSAP1	-0.60152
401399	401399	PRRT4	-0.463513
293	293	SLC25A6	0.0799854
51155	51155	JPT1	-0.49922
9066	9066	SYT7	-1.57236
23208	23208	SYT11	-0.332755
51514	51514	DTL	-0.644747
2058	2058	EPRS1	0.212687
23471	23471	TRAM1	0.350861
89958	89958	SAPCD2	-0.895773
149603	149603	RNF187	0.204232
79172	79172	CENPO	-0.705404
4097	4097	MAFG	0.24418
813	813	CALU	0.150078
10962	10962	MLLT11	-0.355064
1981	1981	EIF4G1	-0.338203
22979	22979	EFR3B	-0.726303
8609	8609	KLF7	-0.661475
83667	83667	SESN2	0.587724
2803	2803	GOLGA4	0.512467
6147	6147	RPL23A	0.0894146
1857	1857	DVL3	0.194312
259266	259266	ASPM	-0.531533
57035	57035	RSRP1	0.673236
79094	79094	CHAC1	0.685196
55701	55701	ARHGEF40	-0.539801
1974	1974	EIF4A2	0.23911
6133	6133	RPL9	0.0937499
5999	5999	RGS4	-0.618058
109504726	109504726	ERV3-1-ZNF117	0.885295
11065	11065	UBE2C	-0.720906
23204	23204	ARL6IP1	-0.379647
9055	9055	PRC1	-0.479023
1869	1869	E2F1	-0.657558
1995	1995	ELAVL3	-0.537363
4842	4842	NOS1	-1.56687
5885	5885	RAD21	-0.386462
9782	9782	MATR3	-0.347852
7439	7439	BEST1	1.15381
23135	23135	KDM6B	0.285189
4249	4249	MGAT5	-0.375542
7316	7316	UBC	-0.258639
3014	3014	H2AX	-0.551161
4628	4628	MYH10	-0.410512
57704	57704	GBA2	0.289627
6536	6536	SLC6A9	0.815378
2224	2224	FDPS	-0.480114
29106	29106	SCG3	-0.582093
10594	10594	PRPF8	-0.317298
55353	55353	LAPTM4B	-0.357382
10409	10409	BASP1	-1.06279
1979	1979	EIF4EBP2	-0.357951
6709	6709	SPTAN1	-0.376885
64131	64131	XYLT1	-0.482867
6240	6240	RRM1	-0.53746
55254	55254	TMEM39A	0.573002
3475	3475	IFRD1	0.351014
6217	6217	RPS16	0.0745904
3021	3021	H3-3B	-0.28149
8853	8853	ASAP2	-0.377178
5223	5223	PGAM1	-0.419061
11245	11245	GPR176	-0.554337
55705	55705	IPO9	-0.365896
22913	22913	RALY	-0.462461
9601	9601	PDIA4	0.124687
51747	51747	LUC7L3	0.152931
55506	55506	MACROH2A2	-0.461157
1660	1660	DHX9	-0.347923
11075	11075	STMN2	-0.323918
4677	4677	NARS1	0.199723
6428	6428	SRSF3	-0.373232
57178	57178	ZMIZ1	-0.334929
9590	9590	AKAP12	-0.644764
5336	5336	PLCG2	3.45943
64333	64333	ARHGAP9	1.06522
6427	6427	SRSF2	-0.35857
3832	3832	KIF11	-0.582239
5902	5902	RANBP1	-0.513405
1870	1870	E2F2	-0.736966
1822	1822	ATN1	0.161623
26470	26470	SEZ6L2	-0.528663
22889	22889	KHDC4	0.295542
4081	4081	MAB21L1	0.165305
9361	9361	LONP1	0.230106
4436	4436	MSH2	-0.493814
2006	2006	ELN	-0.553073
8887	8887	TAX1BP1	0.220369
4753	4753	NELL2	-1.62593
54892	54892	NCAPG2	-0.505927
26136	26136	TES	0.225546
7520	7520	XRCC5	-0.306153
6159	6159	RPL29	0.1163
3837	3837	KPNB1	-0.283386
8111	8111	GPR68	-0.946395
211	211	ALAS1	0.593974
10951	10951	CBX1	-0.298929
5426	5426	POLE	-0.546651
79618	79618	HMBOX1	0.221793
125058	125058	TBC1D16	-0.369327
9902	9902	MRC2	0.191783
388228	388228	SBK1	-0.438319
25804	25804	LSM4	-0.485652
2237	2237	FEN1	-0.471916
7001	7001	PRDX2	-0.427936
284040	284040	CDRT4	-3.72328
1936	1936	EEF1D	0.20233
2296	2296	FOXC1	-0.439022
1462	1462	VCAN	-0.295435
3949	3949	LDLR	-0.597799
8570	8570	KHSRP	-0.390199
154810	154810	AMOTL1	-0.434073
158763	158763	ARHGAP36	-0.370142
514	514	ATP5F1E	-0.472244
5106	5106	PCK2	0.399517
124222	124222	PAQR4	-0.64296
6541	6541	SLC7A1	0.150083
6193	6193	RPS5	0.0845466
2786	2786	GNG4	-0.373528
3184	3184	HNRNPD	-0.341357
4141	4141	MARS1	0.152651
2583	2583	B4GALNT1	-0.661671
7155	7155	TOP2B	-0.357313
114823	114823	LENG8	0.21313
1848	1848	DUSP6	-0.442616
6659	6659	SOX4	-0.312217
2113	2113	ETS1	-0.726221
1742	1742	DLG4	0.485427
29927	29927	SEC61A1	0.101819
9427	9427	ECEL1	0.181086
2050	2050	EPHB4	0.444281
6726	6726	SRP9	-0.318726
347252	347252	IGFBPL1	-0.312395
586	586	BCAT1	0.158204
3156	3156	HMGCR	-0.501779
9824	9824	ARHGAP11A	-0.574741
100462977	100462977	MTRNR2L1	0.176954
80709	80709	AKNA	0.502895
983	983	CDK1	-0.58261
23049	23049	SMG1	0.19793
3054	3054	HCFC1	-0.366645
11214	11214	AKAP13	-0.481648
65243	65243	ZFP69B	0.522131
8492	8492	PRSS12	-0.290333
23025	23025	UNC13A	-0.497928
7432	7432	VIP	-1.29462
8324	8324	FZD7	0.366464
6122	6122	RPL3	0.0172947
23499	23499	MACF1	-0.428754
10615	10615	SPAG5	-0.571683
54880	54880	BCOR	-0.395409
1284	1284	COL4A2	-0.7065
9987	9987	HNRNPDL	-0.351559
89797	89797	NAV2	-0.277152
11332	11332	ACOT7	-0.549984
11117	11117	EMILIN1	-0.351298
2782	2782	GNB1	-0.254051
5156	5156	PDGFRA	0.201173
23516	23516	SLC39A14	0.229708
9444	9444	QKI	0.278437
3149	3149	HMGB3	-0.532567
1650	1650	DDOST	0.124783
1108	1108	CHD4	-0.301386
23741	23741	EID1	-0.435279
23225	23225	NUP210	-0.445019
3162	3162	HMOX1	0.900464
8763	8763	CD164	0.230912
388021	388021	TMEM179	-0.839422
5725	5725	PTBP1	-0.303715
266722	266722	HS6ST3	-2.13868
221092	221092	HNRNPUL2	-0.348283
5901	5901	RAN	-0.336222
6917	6917	TCEA1	0.180377
375056	375056	MIA3	0.247967
24145	24145	PANX1	-0.481262
4953	4953	ODC1	-0.437223
27436	27436	EML4	-0.359454
100133941	100133941	CD24	-0.328609
701	701	BUB1B	-0.59206
6713	6713	SQLE	-0.477563
27338	27338	UBE2S	-0.402795
57595	57595	PDZD4	-0.634683
5214	5214	PFKP	-0.775185
1804	1804	DPP6	-1.18597
440345	440345	NPIPB4	0.311165
66008	66008	TRAK2	0.243043
56098	56098	PCDHGC4	-0.582412
8614	8614	STC2	0.722169
25932	25932	CLIC4	0.138738
23507	23507	LRRC8B	-0.668329
100132247	100132247	NPIPB5	0.358276
1351	1351	COX8A	-0.429602
8148	8148	TAF15	-0.407812
3015	3015	H2AZ1	-0.318908
107	107	ADCY1	-0.392897
63967	63967	CLSPN	-0.670198
160428	160428	ALDH1L2	0.590531
6222	6222	RPS18	0.00960039
10241	10241	CALCOCO2	0.398436
3638	3638	INSIG1	-0.490814
3833	3833	KIFC1	-0.568627
4776	4776	NFATC4	0.510962
10439	10439	OLFM1	-1.06218
10586	10586	MAB21L2	0.360225
24137	24137	KIF4A	-0.544891
3069	3069	HDLBP	0.0607141
10808	10808	HSPH1	0.139708
1508	1508	CTSB	-0.380957
348235	348235	SKA2	-0.598768
39	39	ACAT2	-0.552286
9956	9956	HS3ST2	-0.821403
1845	1845	DUSP3	0.320979
6155	6155	RPL27	0.0797361
359948	359948	IRF2BP2	0.240714
7857	7857	SCG2	-0.326156
29028	29028	ATAD2	-0.527607
23413	23413	NCS1	-0.402844
1272	1272	CNTN1	-0.628624
51512	51512	GTSE1	-0.514692
102724250	102724250	LOC102724250	0.202421
1434	1434	CSE1L	-0.422305
57091	57091	CASS4	1.7541
26959	26959	HBP1	0.266822
51726	51726	DNAJB11	0.232677
57142	57142	RTN4	-0.375665
7089	7089	TLE2	0.764131
10155	10155	TRIM28	-0.28855
2130	2130	EWSR1	-0.330774
9088	9088	PKMYT1	-0.779401
9254	9254	CACNA2D2	0.0454582
9498	9498	SLC4A8	-0.380242
10079	10079	ATP9A	-0.532249
7837	7837	PXDN	-0.291406
6232	6232	RPS27	0.0137117
55215	55215	FANCI	-0.423938
79682	79682	CENPU	-0.608156
85363	85363	TRIM5	1.27053
10460	10460	TACC3	-0.49049
699	699	BUB1	-0.624048
170954	170954	PPP1R18	0.302103
9695	9695	EDEM1	0.289797
5799	5799	PTPRN2	-0.528981
57636	57636	ARHGAP23	0.49528
3005	3005	H1-0	0.0451299
10814	10814	CPLX2	-0.570115
6711	6711	SPTBN1	-0.27797
4133	4133	MAP2	-0.354959
22974	22974	TPX2	-0.4351
57476	57476	GRAMD1B	-0.548742
6187	6187	RPS2	-0.0259037
10482	10482	NXF1	0.235737
23576	23576	DDAH1	-0.385431
54492	54492	NEURL1B	-0.989608
5935	5935	RBM3	-0.439367
22997	22997	IGSF9B	-0.416446
1595	1595	CYP51A1	-0.435057
3609	3609	ILF3	-0.242934
29940	29940	DSE	0.533888
79856	79856	SNX22	1.42114
9584	9584	RBM39	0.145135
653220	653220	XAGE1A	0.855322
11331	11331	PHB2	0.114091
9762	9762	LZTS3	0.438227
6164	6164	RPL34	0.0905244
2081	2081	ERN1	0.457237
6009	6009	RHEB	-0.40653
57126	57126	CD177	1.1348
5764	5764	PTN	-0.834102
23148	23148	NACAD	-0.518971
6157	6157	RPL27A	0.0218386
23589	23589	CARHSP1	-0.447042
1894	1894	ECT2	-0.483613
50804	50804	MYEF2	-0.373578
57198	57198	ATP8B2	0.240219
9045	9045	RPL14	0.0884296
5732	5732	PTGER2	0.371891
56605	56605	ERO1B	0.522064
596	596	BCL2	-0.55298
55959	55959	SULF2	0.450017
8227	8227	AKAP17A	0.305992
26173	26173	INTS1	-0.319933
1656	1656	DDX6	-0.349922
404217	404217	CTXN1	-0.46458
6586	6586	SLIT3	-0.328803
8407	8407	TAGLN2	-0.40482
4747	4747	NEFL	-0.586862
400966	400966	RGPD1	1.37944
4666	4666	NACA	0.0609497
6767	6767	ST13	0.191693
4194	4194	MDM4	0.182493
7083	7083	TK1	-0.577621
80817	80817	CEP44	0.250828
54328	54328	GPR173	0.318658
2950	2950	GSTP1	-0.399803
3671	3671	ISLR	-1.35509
110806277	110806277	PNMA8C	-0.715505
5465	5465	PPARA	0.383594
3097	3097	HIVEP2	-0.5025
1786	1786	DNMT1	-0.342796
166	166	TLE5	0.0585618
343035	343035	RD3	-0.712828
6130	6130	RPL7A	0.0263671
1363	1363	CPE	-0.439397
891	891	CCNB1	-0.507402
3636	3636	INPPL1	0.210494
343702	343702	XKR7	-0.631656
4904	4904	YBX1	-0.222015
91373	91373	UAP1L1	0.599038
6136	6136	RPL12	0.0300319
2192	2192	FBLN1	-0.386064
6169	6169	RPL38	0.105625
1717	1717	DHCR7	-0.404758
64943	64943	NT5DC2	-0.323187
9197	9197	SLC33A1	0.429782
84823	84823	LMNB2	-0.378011
3725	3725	JUN	0.276074
26973	26973	CHORDC1	0.447962
642799	642799	NPIPA2	0.739005
64061	64061	TSPYL2	0.354297
5018	5018	OXA1L	0.284428
55761	55761	TTC17	0.222864
3708	3708	ITPR1	0.232008
54800	54800	KLHL24	0.184119
4282	4282	MIF	-0.353767
10342	10342	TFG	0.222156
9232	9232	PTTG1	-0.616071
6229	6229	RPS24	0.0423136
31	31	ACACA	-0.363291
4780	4780	NFE2L2	0.272009
171019	171019	ADAMTS19	0.315654
2739	2739	GLO1	-0.375796
9787	9787	DLGAP5	-0.600809
200186	200186	CRTC2	0.313433
54887	54887	UHRF1BP1	0.276289
333	333	APLP1	-0.390335
9700	9700	ESPL1	-0.529672
55752	55752	SEPTIN11	-0.366428
10036	10036	CHAF1A	-0.522574
254065	254065	BRWD3	0.359202
25902	25902	MTHFD1L	0.354098
57658	57658	CALCOCO1	0.354935
171017	171017	ZNF384	0.191006
22876	22876	INPP5F	-0.403027
11057	11057	ABHD2	-0.400293
6721	6721	SREBF2	-0.328297
23462	23462	HEY1	-0.502907
25758	25758	KIAA1549L	-1.49553
728888	728888	NPIPB11	0.661533
23450	23450	SF3B3	-0.322083
2562	2562	GABRB3	-0.46213
1984	1984	EIF5A	-0.308731
79870	79870	BAALC	-1.10309
3192	3192	HNRNPU	-0.233519
55119	55119	PRPF38B	0.262123
6940	6940	ZNF354A	0.503484
328	328	APEX1	0.133985
2804	2804	GOLGB1	0.217159
5980	5980	REV3L	-0.433957
4189	4189	DNAJB9	0.369972
9249	9249	DHRS3	0.165496
5422	5422	POLA1	-0.615634
1813	1813	DRD2	-1.06756
55534	55534	MAML3	-0.45963
4854	4854	NOTCH3	0.232348
83990	83990	BRIP1	-0.559895
51053	51053	GMNN	-0.649572
84726	84726	PRRC2B	-0.258259
6143	6143	RPL19	0.0342318
6720	6720	SREBF1	-0.33823
9553	9553	MRPL33	-0.657251
3910	3910	LAMA4	-0.558101
2077	2077	ERF	0.282151
6664	6664	SOX11	-0.284322
90411	90411	MCFD2	0.177734
1072	1072	CFL1	-0.224369
22872	22872	SEC31A	0.143198
7314	7314	UBB	-0.238958
140467	140467	ZNF358	0.217762
1728	1728	NQO1	0.615013
492	492	ATP2B3	-1.14296
9472	9472	AKAP6	-0.968291
56927	56927	GPR108	0.34385
9761	9761	MLEC	0.087122
57515	57515	SERINC1	0.0906078
79269	79269	DCAF10	0.328652
2908	2908	NR3C1	0.579107
2171	2171	FABP5	-0.844911
90861	90861	JPT2	-0.384161
29089	29089	UBE2T	-0.494411
5977	5977	DPF2	0.316728
4297	4297	KMT2A	0.140511
64121	64121	RRAGC	0.397625
84440	84440	RAB11FIP4	-0.535109
6637	6637	SNRPG	-0.520447
80097	80097	MZT2B	-0.538301
132160	132160	PPM1M	0.485427
1144	1144	CHRND	0.904719
7016	7016	TESK1	0.38677
23028	23028	KDM1A	-0.349301
5037	5037	PEBP1	-0.374359
55771	55771	PRR11	-0.42191
11335	11335	CBX3	-0.297011
3241	3241	HPCAL1	-0.482976
122953	122953	JDP2	0.734106
5252	5252	PHF1	0.307263
100533496	100533496	TVP23C-CDRT4	0.692801
9261	9261	MAPKAPK2	0.221228
506	506	ATP5F1B	-0.262291
51667	51667	NUB1	0.195896
171024	171024	SYNPO2	-0.276127
1059	1059	CENPB	-0.446246
6904	6904	TBCD	-0.404426
2079	2079	ERH	-0.397508
124565	124565	SLC38A10	0.121795
900	900	CCNG1	0.179084
5118	5118	PCOLCE	-0.271083
57553	57553	MICAL3	-0.55029
53826	53826	FXYD6	-0.426889
647087	647087	STMP1	-0.527876
11165	11165	NUDT3	-0.356285
4329	4329	ALDH6A1	0.519637
4725	4725	NDUFS5	-0.45911
6201	6201	RPS7	0.0108645
3703	3703	STT3A	0.142604
8788	8788	DLK1	0.0875174
195828	195828	ZNF367	-0.791634
10146	10146	G3BP1	-0.369213
8120	8120	AP3B2	-0.517019
10184	10184	LHFPL2	-0.550433
400954	400954	EML6	0.399531
201161	201161	CENPV	-0.570664
26528	26528	DAZAP1	-0.43601
103	103	ADAR	-0.264161
1159	1159	CKMT1B	-0.939978
7168	7168	TPM1	-0.537602
9729	9729	KIAA0408	0.632597
26020	26020	LRP10	0.207863
57082	57082	KNL1	-0.571045
55920	55920	RCC2	-0.282318
129684	129684	CNTNAP5	0.305149
120	120	ADD3	0.0627003
80144	80144	FRAS1	0.217722
10456	10456	HAX1	0.220756
11152	11152	WDR45	0.323295
1968	1968	EIF2S3	0.103876
23008	23008	KLHDC10	0.259787
5230	5230	PGK1	-0.307859
7745	7745	ZKSCAN8	0.181607
1809	1809	DPYSL3	-0.186328
6653	6653	SORL1	-0.758148
29127	29127	RACGAP1	-0.394349
1978	1978	EIF4EBP1	0.2442
9353	9353	SLIT2	-0.403314
9735	9735	KNTC1	-0.49162
8655	8655	DYNLL1	-0.363712
23316	23316	CUX2	-0.464333
79571	79571	GCC1	0.270057
64215	64215	DNAJC1	0.460891
9201	9201	DCLK1	-0.702521
57561	57561	ARRDC3	-0.61995
23397	23397	NCAPH	-0.513045
9551	9551	ATP5MF	-0.432486
58487	58487	CREBZF	0.168109
10728	10728	PTGES3	-0.313847
9572	9572	NR1D1	0.721779
9213	9213	XPR1	-0.332839
3166	3166	HMX1	-1.33832
58505	58505	OSTC	0.214749
5527	5527	PPP2R5C	0.0780813
4810	4810	NHS	0.514175
83931	83931	STK40	0.202556
9331	9331	B4GALT6	-0.535255
343450	343450	KCNT2	0.302476
89891	89891	DYNC2I2	-0.453698
113402	113402	SFT2D1	0.627004
3422	3422	IDI1	-0.459898
5707	5707	PSMD1	-0.384154
1641	1641	DCX	-0.453994
84919	84919	PPP1R15B	0.151151
51351	51351	ZNF117	-0.456664
79924	79924	ADM2	0.524083
8906	8906	AP1G2	0.33409
501	501	ALDH7A1	-0.481236
5589	5589	PRKCSH	0.0749695
84447	84447	SYVN1	0.206635
3619	3619	INCENP	-0.423789
128239	128239	IQGAP3	-0.423808
5690	5690	PSMB2	-0.430965
10758	10758	TRAF3IP2	-0.709643
140730	140730	RIMS4	-0.486511
5361	5361	PLXNA1	-0.423846
5863	5863	RGL2	0.215073
6170	6170	RPL39	0.0378911
1808	1808	DPYSL2	-0.313987
5801	5801	PTPRR	-1.19068
2791	2791	GNG11	-0.498454
10320	10320	IKZF1	0.950612
7852	7852	CXCR4	-1.75002
5879	5879	RAC1	-0.264994
151613	151613	TTC14	0.321197
254048	254048	UBN2	0.197518
2181	2181	ACSL3	-0.35256
5052	5052	PRDX1	-0.340187
25814	25814	ATXN10	-0.33497
3797	3797	KIF3C	-0.326451
3357	3357	HTR2B	-1.59637
8125	8125	ANP32A	-0.32802
9918	9918	NCAPD2	-0.345086
57568	57568	SIPA1L2	0.129342
133746	133746	JMY	0.364331
10097	10097	ACTR2	-0.276752
23352	23352	UBR4	0.0643504
729873	729873	TBC1D3	11.5421
83648	83648	FAM167A	-0.446313
4637	4637	MYL6	-0.273514
112885	112885	PHF21B	-0.402771
47	47	ACLY	-0.237018
7415	7415	VCP	-0.266939
168850	168850	ZNF800	0.286273
8666	8666	EIF3G	0.146566
21	21	ABCA3	-0.385674
10492	10492	SYNCRIP	-0.29633
10382	10382	TUBB4A	-0.737905
1964	1964	EIF1AX	-0.382634
64782	64782	AEN	0.259911
9985	9985	REC8	-0.359739
147841	147841	SPC24	-0.877143
55193	55193	PBRM1	-0.351778
274	274	BIN1	-0.496321
388	388	RHOB	-0.652077
259282	259282	BOD1L1	0.194304
286	286	ANK1	-1.03342
27113	27113	BBC3	0.540859
4830	4830	NME1	-0.399272
667	667	DST	-0.313104
146664	146664	MGAT5B	-0.736019
23649	23649	POLA2	-0.611216
375323	375323	LHFPL4	-0.528512
4729	4729	NDUFV2	-0.525794
1846	1846	DUSP4	0.195819
10592	10592	SMC2	-0.419013
10725	10725	NFAT5	0.22572
11004	11004	KIF2C	-0.512355
7072	7072	TIA1	0.104706
23645	23645	PPP1R15A	0.301721
2222	2222	FDFT1	-0.349138
5424	5424	POLD1	-0.47357
8038	8038	ADAM12	-0.582342
1140	1140	CHRNB1	0.425972
9655	9655	SOCS5	0.263504
56999	56999	ADAMTS9	-0.243076
54205	54205	CYCS	-0.332866
55636	55636	CHD7	-0.341821
84986	84986	ARHGAP19	-0.51307
2624	2624	GATA2	0.0130273
55723	55723	ASF1B	-0.598104
81551	81551	STMN4	-0.970047
23114	23114	NFASC	-0.729352
143872	143872	ARHGAP42	0.596458
23338	23338	JADE2	0.238372
3911	3911	LAMA5	0.0483756
9139	9139	CBFA2T2	0.106426
7841	7841	MOGS	0.242945
440270	440270	GOLGA8B	0.224883
9917	9917	FAM20B	-0.33961
30837	30837	SOCS7	0.167654
387893	387893	KMT5A	0.243446
64151	64151	NCAPG	-0.498671
259217	259217	HSPA12A	-0.496052
53616	53616	ADAM22	-0.300857
54927	54927	CHCHD3	0.188971
84033	84033	OBSCN	0.229551
3371	3371	TNC	-1.29624
22900	22900	CARD8	0.353337
6152	6152	RPL24	0.0592254
1854	1854	DUT	-0.396568
55585	55585	UBE2Q1	0.112487
9689	9689	BZW1	-0.272778
1386	1386	ATF2	0.23106
56603	56603	CYP26B1	-0.191922
890	890	CCNA2	-0.51694
1655	1655	DDX5	-0.208584
4037	4037	LRP3	-0.501749
51035	51035	UBXN1	0.14482
51614	51614	ERGIC3	0.134485
83444	83444	INO80B	0.469485
494470	494470	RNF165	-0.475644
100131017	100131017	ZNF316	0.105423
3487	3487	IGFBP4	0.105073
9793	9793	CKAP5	-0.302643
1503	1503	CTPS1	-0.466548
5425	5425	POLD2	-0.386656
2923	2923	PDIA3	0.0212632
83879	83879	CDCA7	-0.60186
7431	7431	VIM	0.0978126
6654	6654	SOS1	0.163417
481	481	ATP1B1	-0.256259
4294	4294	MAP3K10	0.282143
10765	10765	KDM5B	0.0737385
64426	64426	SUDS3	0.177235
60401	60401	EDA2R	0.694192
7786	7786	MAP3K12	0.326501
55160	55160	ARHGEF10L	-0.630837
10802	10802	SEC24A	0.344506
51659	51659	GINS2	-0.639454
9833	9833	MELK	-0.490952
10749	10749	KIF1C	0.344648
1143	1143	CHRNB4	-0.528035
26472	26472	PPP1R14B	-0.305024
11051	11051	NUDT21	-0.299142
9156	9156	EXO1	-0.497423
8836	8836	GGH	-0.553652
8914	8914	TIMELESS	-0.349567
1820	1820	ARID3A	0.248507
10489	10489	LRRC41	0.168235
65009	65009	NDRG4	-0.512779
8660	8660	IRS2	-0.292765
80014	80014	WWC2	0.371256
11073	11073	TOPBP1	-0.352654
5300	5300	PIN1	-0.502056
79071	79071	ELOVL6	-0.449978
9266	9266	CYTH2	0.133802
23543	23543	RBFOX2	-0.222604
164832	164832	LONRF2	-0.601173
23608	23608	MKRN1	0.126768
55152	55152	DALRD3	0.347754
9612	9612	NCOR2	-0.270426
113730	113730	KLHDC7B	0.710493
2537	2537	IFI6	-0.851386
8099	8099	CDK2AP1	-0.277601
440026	440026	TMEM41B	0.243393
5033	5033	P4HA1	0.324051
51065	51065	RPS27L	0.321373
84930	84930	MASTL	-0.525645
80336	80336	PABPC1L	0.441904
201163	201163	FLCN	0.339338
54834	54834	GDAP2	0.467041
23399	23399	CTDNEP1	0.119681
10371	10371	SEMA3A	0.374941
6628	6628	SNRPB	-0.321387
11113	11113	CIT	-0.5994
55681	55681	SCYL2	0.161288
728492	728492	SERF1B	-0.626303
387680	387680	WASHC2A	0.234493
6119	6119	RPA3	-0.588931
55157	55157	DARS2	-0.438377
6746	6746	SSR2	0.0287066
1958	1958	EGR1	-0.469757
83540	83540	NUF2	-0.495068
84883	84883	AIFM2	0.878212
408050	408050	NOMO3	0.140574
51409	51409	HEMK1	0.318364
6231	6231	RPS26	0.0749267
6856	6856	SYPL1	0.308661
3423	3423	IDS	-0.259864
23612	23612	PHLDA3	0.469032
7267	7267	TTC3	-0.256003
1058	1058	CENPA	-0.665133
9112	9112	MTA1	0.12063
9928	9928	KIF14	-0.497979
23326	23326	USP22	-0.222459
50512	50512	PODXL2	-0.475695
25792	25792	CIZ1	0.134782
5763	5763	PTMS	-0.275431
5079	5079	PAX5	-0.793298
23053	23053	ZSWIM8	0.104437
27097	27097	TAF5L	-0.440718
7873	7873	MANF	0.134315
7637	7637	ZNF84	0.187651
132720	132720	FAM241A	0.187128
79570	79570	NKAIN1	-0.519122
22948	22948	CCT5	-0.270368
51322	51322	WAC	0.0982646
50810	50810	HDGFL3	-0.31097
727909	727909	GOLGA8Q	2.15182
613037	613037	NPIPB13	0.813011
5434	5434	POLR2E	-0.386796
3913	3913	LAMB2	0.222392
22908	22908	SACM1L	0.255175
10959	10959	TMED2	0.10749
1982	1982	EIF4G2	-0.19303
23157	23157	SEPTIN6	-0.209068
643314	643314	KIAA0754	-0.778135
55635	55635	DEPDC1	-0.524938
51545	51545	ZNF581	0.427421
8128	8128	ST8SIA2	-1.18442
25844	25844	YIPF3	0.149705
163131	163131	ZNF780B	0.291759
27233	27233	SULT1C4	0.325986
56270	56270	WDR45B	0.102242
8106	8106	PABPN1	0.116481
8773	8773	SNAP23	0.347923
51187	51187	RSL24D1	0.116466
6210	6210	RPS15A	0.0481329
10112	10112	KIF20A	-0.479246
153222	153222	CREBRF	0.482864
93436	93436	ARMC6	-0.604954
23309	23309	SIN3B	0.24645
58515	58515	SELENOK	0.253013
23180	23180	RFTN1	-0.342754
56983	56983	POGLUT1	0.28399
22998	22998	LIMCH1	-0.348027
100526783	100526783	ARPIN-AP3S2	1.16567
27230	27230	SERP1	0.120271
26156	26156	RSL1D1	0.118569
79089	79089	TMUB2	0.278838
51292	51292	GMPR2	0.216037
85464	85464	SSH2	-0.402889
440574	440574	MICOS10	-0.423784
6560	6560	SLC12A4	0.282277
84838	84838	ZNF496	0.15255
155435	155435	RBM33	0.128229
9321	9321	TRIP11	0.321791
9493	9493	KIF23	-0.529957
4597	4597	MVD	-0.572068
10297	10297	APC2	-0.305758
9223	9223	MAGI1	-0.431526
27346	27346	TMEM97	-0.445246
4708	4708	NDUFB2	-0.433478
7402	7402	UTRN	-1.32716
2175	2175	FANCA	-0.576823
10208	10208	USPL1	0.333578
55652	55652	SLC48A1	0.472688
118	118	ADD1	-0.287333
8880	8880	FUBP1	-0.299737
54898	54898	ELOVL2	-0.759276
7070	7070	THY1	-0.500285
101059918	101059918	GOLGA8R	-1.57782
2021	2021	ENDOG	-0.670111
4045	4045	LSAMP	0.194415
60313	60313	GPBP1L1	0.210838
51315	51315	KRCC1	0.391552
80306	80306	MED28	0.164091
410	410	ARSA	0.457564
282996	282996	RBM20	-0.356524
5997	5997	RGS2	-0.590405
8293	8293	SERF1A	0.436236
5518	5518	PPP2R1A	-0.27684
284695	284695	ZNF326	-0.488542
360023	360023	ZBTB41	0.2858
3161	3161	HMMR	-0.543714
100526832	100526832	PHOSPHO2-KLHL23	-11.3597
3835	3835	KIF22	-0.434403
79724	79724	ZNF768	0.169413
80781	80781	COL18A1	-0.875304
23125	23125	CAMTA2	0.380424
158038	158038	LINGO2	0.768925
4212	4212	MEIS2	-0.286826
9319	9319	TRIP13	-0.507254
84061	84061	MAGT1	0.169204
9682	9682	KDM4A	0.165597
84289	84289	ING5	0.229857
2177	2177	FANCD2	-0.457895
2735	2735	GLI1	1.31451
595	595	CCND1	-0.204953
4320	4320	MMP11	-0.607683
8577	8577	TMEFF1	-0.516944
4084	4084	MXD1	0.522841
100507290	100507290	ZNF865	0.335651
29803	29803	REPIN1	-0.269172
8664	8664	EIF3D	0.115112
1911	1911	PHC1	0.0976015
57414	57414	RHBDD2	0.0867787
92154	92154	MTSS2	0.236631
440353	440353	NPIPB12	0.353378
2317	2317	FLNB	-0.346165
23544	23544	SEZ6L	-0.590609
55586	55586	MIOX	1.2808
9069	9069	CLDN12	0.164837
7110	7110	TMF1	0.331531
5688	5688	PSMA7	-0.348317
6204	6204	RPS10	-0.255948
3707	3707	ITPKB	0.676923
5250	5250	SLC25A3	0.0362391
6773	6773	STAT2	0.219296
23508	23508	TTC9	-0.868534
50937	50937	CDON	0.291972
6772	6772	STAT1	-0.381629
26986	26986	PABPC1	-0.00725871
26269	26269	FBXO8	0.31903
2806	2806	GOT2	-0.347697
4124	4124	MAN2A1	0.438613
65268	65268	WNK2	-0.595506
55249	55249	YY1AP1	0.153642
63874	63874	ABHD4	0.480545
146909	146909	KIF18B	-0.458635
1729	1729	DIAPH1	-0.345251
23174	23174	ZCCHC14	-0.332925
54149	54149	C21orf91	0.412239
29956	29956	CERS2	0.0722449
4869	4869	NPM1	0.00237803
3434	3434	IFIT1	-1.88753
27123	27123	DKK2	0.131306
4047	4047	LSS	-0.325457
6945	6945	MLX	0.276224
472	472	ATM	0.145512
101060200	101060200	ZNF891	0.4639
5888	5888	RAD51	-0.696722
10724	10724	OGA	-0.31034
64093	64093	SMOC1	0.200524
2962	2962	GTF2F1	0.127534
10520	10520	ZNF211	0.413153
322	322	APBB1	-0.419875
6509	6509	SLC1A4	0.220797
7157	7157	TP53	0.124304
1182	1182	CLCN3	0.151665
10972	10972	TMED10	0.0549665
1841	1841	DTYMK	-0.522902
27072	27072	VPS41	0.141387
3696	3696	ITGB8	-0.94578
744	744	MPPED2	0.155047
6611	6611	SMS	-0.33544
7284	7284	TUFM	0.0505949
154743	154743	BMT2	0.389228
85456	85456	TNKS1BP1	0.214496
10165	10165	SLC25A13	-0.34412
9757	9757	KMT2B	0.198996
107987464	107987464	LOC107987464	11.1254
100128731	100128731	OST4	-0.331872
6810	6810	STX4	0.441471
5600	5600	MAPK11	-0.582692
55355	55355	HJURP	-0.548535
79142	79142	PHF23	0.143364
9887	9887	SMG7	0.0804764
51412	51412	ACTL6B	-0.650013
8535	8535	CBX4	0.317029
1183	1183	CLCN4	-0.660224
60676	60676	PAPPA2	-1.24664
84247	84247	RTL6	-0.36257
23210	23210	JMJD6	0.304306
9844	9844	ELMO1	0.374026
148156	148156	ZNF558	0.251264
9651	9651	PLCH2	-1.65208
55608	55608	ANKRD10	0.0824501
9820	9820	CUL7	0.166579
9802	9802	DAZAP2	0.1168
1200	1200	TPP1	0.244957
3257	3257	HPS1	0.356237
51300	51300	TIMMDC1	0.141994
2550	2550	GABBR1	0.365696
4673	4673	NAP1L1	0.00449298
10019	10019	SH2B3	-0.641546
1397	1397	CRIP2	-0.434403
57326	57326	PBXIP1	0.167632
5985	5985	RFC5	-0.54998
5130	5130	PCYT1A	0.243427
29114	29114	TAGLN3	-0.528664
147912	147912	SIX5	0.433897
321	321	APBA2	-0.357008
2180	2180	ACSL1	-0.504589
57687	57687	VAT1L	-1.0145
65055	65055	REEP1	-1.3523
57524	57524	CASKIN1	0.507795
7531	7531	YWHAE	-0.21546
1973	1973	EIF4A1	-0.201913
55209	55209	SETD5	0.0778291
90233	90233	ZNF551	-0.78136
7025	7025	NR2F1	0.0820312
2256	2256	FGF11	0.353506
4076	4076	CAPRIN1	-0.241775
55582	55582	KIF27	0.516917
7436	7436	VLDLR	0.493893
3633	3633	INPP5B	0.434231
57820	57820	CCNB1IP1	0.147309
9133	9133	CCNB2	-0.459432
58538	58538	MPP4	-1.63559
54058	54058	C21orf58	-0.571479
7423	7423	VEGFB	0.149563
7334	7334	UBE2N	-0.329644
80762	80762	NDFIP1	-0.343732
2776	2776	GNAQ	-0.325947
29057	29057	FAM156A	0.42761
3098	3098	HK1	-0.347984
27075	27075	TSPAN13	-0.662441
117	117	ADCYAP1R1	-1.18982
4744	4744	NEFH	-0.638402
9378	9378	NRXN1	-0.725531
7516	7516	XRCC2	-0.496698
375607	375607	NAT16	0.481675
113130	113130	CDCA5	-0.373643
1949	1949	EFNB3	0.178363
56834	56834	GPR137	0.22112
100529239	100529239	RPS10-NUDT3	1.81472
10955	10955	SERINC3	0.156095
140775	140775	SMCR8	0.155335
8899	8899	PRPF4B	0.143546
1831	1831	TSC22D3	0.27465
5034	5034	P4HB	0.00522401
79018	79018	GID4	0.561427
5915	5915	RARB	0.111195
56256	56256	SERTAD4	-0.571222
9922	9922	IQSEC1	-0.437764
22869	22869	ZNF510	0.272526
8085	8085	KMT2D	0.0957241
10469	10469	TIMM44	0.315732
63982	63982	ANO3	-0.863498
3482	3482	IGF2R	0.0410035
84874	84874	ZNF514	0.357629
23126	23126	POGZ	0.0521617
5709	5709	PSMD3	-0.328785
55165	55165	CEP55	-0.576668
54808	54808	DYM	0.16853
729877	729877	TBC1D3H	-11.2282
9829	9829	DNAJC6	-0.392024
440686	440686	H3-2	0.280212
10181	10181	RBM5	0.101362
8900	8900	CCNA1	-1.39734
51335	51335	NGRN	0.120491
10156	10156	RASA4	0.194056
6253	6253	RTN2	-0.46212
83729	83729	INHBE	0.495131
8883	8883	NAE1	-0.416518
7468	7468	NSD2	-0.245664
57659	57659	ZBTB4	0.213823
113878	113878	DTX2	0.457634
26036	26036	ZNF451	0.221515
84154	84154	RPF2	0.3258
6156	6156	RPL30	0.0130629
339122	339122	RAB43	0.525789
124446	124446	TMEM219	0.261073
10874	10874	NMU	-1.11396
2821	2821	GPI	-0.298664
2146	2146	EZH2	-0.365177
8675	8675	STX16	0.133149
6745	6745	SSR1	0.163755
6616	6616	SNAP25	-0.386384
3084	3084	NRG1	-0.749828
7145	7145	TNS1	-0.537925
83988	83988	NCALD	-0.601082
4087	4087	SMAD2	0.102002
5347	5347	PLK1	-0.415786
129642	129642	MBOAT2	-0.354169
23360	23360	FNBP4	0.179339
285636	285636	C5orf51	0.18298
57798	57798	GATAD1	0.157101
27148	27148	STK36	0.240333
100271927	100271927	RASA4B	0.252565
6206	6206	RPS12	0.0294588
8894	8894	EIF2S2	0.130115
80335	80335	WDR82	-0.256952
5916	5916	RARG	0.24871
6016	6016	RIT1	0.240193
9656	9656	MDC1	-0.323079
2137	2137	EXTL3	-0.296598
2775	2775	GNAO1	-0.391589
57103	57103	TIGAR	0.395301
64220	64220	STRA6	-0.270268
4485	4485	MST1	0.71114
6666	6666	SOX12	0.10802
3485	3485	IGFBP2	-0.31969
25970	25970	SH2B1	0.136665
23351	23351	KHNYN	0.142211
11178	11178	LZTS1	-0.448332
57223	57223	PPP4R3B	0.156246
6304	6304	SATB1	0.117656
692312	692312	PPAN-P2RY11	0.841468
51293	51293	CD320	-0.557612
55593	55593	OTUD5	0.149562
154881	154881	KCTD7	0.149102
55388	55388	MCM10	-0.450244
993	993	CDC25A	-0.427759
24146	24146	CLDN15	0.260353
90293	90293	KLHL13	-0.288489
9212	9212	AURKB	-0.552541
51082	51082	POLR1D	0.195645
7078	7078	TIMP3	-0.622398
140809	140809	SRXN1	0.168342
8985	8985	PLOD3	0.109802
1122	1122	CHML	-0.541129
6302	6302	TSPAN31	0.308716
8859	8859	STK19	0.456638
7071	7071	KLF10	-0.477989
647135	647135	SRGAP2B	0.225342
23235	23235	SIK2	0.186577
3964	3964	LGALS8	0.186949
11261	11261	CHP1	0.169432
55323	55323	LARP6	0.288207
84230	84230	LRRC8C	-0.548352
1954	1954	MEGF8	-0.293965
10396	10396	ATP8A1	-0.351447
7091	7091	TLE4	0.251384
10092	10092	ARPC5	-0.305311
23594	23594	ORC6	-0.551174
5792	5792	PTPRF	-0.358414
53834	53834	FGFRL1	1.58496
22987	22987	SV2C	-0.408748
79027	79027	ZNF655	0.107342
51375	51375	SNX7	-0.404934
3017	3017	H2BC5	0.469788
661	661	POLR3D	0.14657
869	869	CBLN1	-1.23786
653641	653641	GOLGA6C	3.81044
226	226	ALDOA	-0.247486
7812	7812	CSDE1	-0.210976
160492	160492	LMNTD1	-0.847997
23418	23418	CRB1	-0.619655
8904	8904	CPNE1	0.104598
57583	57583	TMEM181	-0.301126
6547	6547	SLC8A3	-0.326696
990	990	CDC6	-0.407635
170261	170261	ZCCHC12	-0.752072
90113	90113	VWA5B2	0.502136
23192	23192	ATG4B	0.17893
11102	11102	RPP14	-0.698753
9867	9867	PJA2	0.0935434
25957	25957	PNISR	0.0871762
163404	163404	PLPPR5	-0.597526
22821	22821	RASA3	-0.970253
55502	55502	HES6	-0.389877
11149	11149	BVES	0.229787
1163	1163	CKS1B	-0.299449
22895	22895	RPH3A	-1.03435
374393	374393	FAM111B	-0.641416
478	478	ATP1A3	-0.282839
22846	22846	VASH1	-0.317078
85300	85300	ATCAY	-0.393543
9859	9859	CEP170	-0.245408
10055	10055	SAE1	-0.289947
4839	4839	NOP2	0.191299
23310	23310	NCAPD3	-0.371082
51495	51495	HACD3	-0.301899
5526	5526	PPP2R5B	0.232245
5611	5611	DNAJC3	0.188337
9906	9906	SLC35E2A	0.21702
4601	4601	MXI1	0.239575
1497	1497	CTNS	0.280664
6519	6519	SLC3A1	2.10434
2731	2731	GLDC	-0.632108
9760	9760	TOX	-0.489007
55159	55159	RFWD3	-0.380912
51362	51362	CDC40	0.286599
9555	9555	MACROH2A1	-0.25265
9162	9162	DGKI	-0.523958
54443	54443	ANLN	-0.402138
128434	128434	VSTM2L	-0.802061
10945	10945	KDELR1	0.106287
7416	7416	VDAC1	-0.328054
222183	222183	SRRM3	-0.4468
8863	8863	PER3	0.292896
90987	90987	ZNF251	0.373525
2588	2588	GALNS	0.297104
7767	7767	ZNF224	0.272545
79605	79605	PGBD5	-0.572047
25999	25999	CLIP3	0.0861966
100528030	100528030	POC1B-GALNT4	-1.19967
56888	56888	KCMF1	0.172585
389333	389333	PROB1	0.630354
6051	6051	RNPEP	-0.363679
27069	27069	GHITM	0.0956801
7913	7913	DEK	-0.273412
54106	54106	TLR9	1.88452
5476	5476	CTSA	0.1899
84530	84530	SRRM4	-0.614422
285268	285268	ZNF621	0.188556
7706	7706	TRIM25	-0.470511
3133	3133	HLA-E	0.769167
10267	10267	RAMP1	-0.262768
975	975	CD81	-0.297374
79875	79875	THSD4	-0.447998
5162	5162	PDHB	-0.377268
6474	6474	SHOX2	0.196057
26151	26151	NAT9	0.235679
10730	10730	YME1L1	0.049987
257160	257160	RNF214	0.292094
6572	6572	SLC18A3	-0.601248
64599	64599	GIGYF1	0.112056
84162	84162	KIAA1109	0.170324
51009	51009	DERL2	0.184
7398	7398	USP1	-0.350143
8503	8503	PIK3R3	-0.409876
7750	7750	ZMYM2	0.0658163
10444	10444	ZER1	0.20941
54738	54738	FEV	0.152421
8867	8867	SYNJ1	0.334867
81567	81567	TXNDC5	0.105878
84273	84273	NOA1	0.386779
5683	5683	PSMA2	-0.3515
148362	148362	BROX	0.16305
5982	5982	RFC2	-0.391447
10611	10611	PDLIM5	-0.404596
7529	7529	YWHAB	-0.251163
9322	9322	TRIP10	0.371615
4751	4751	NEK2	-0.507067
7755	7755	ZNF205	0.510484
9129	9129	PRPF3	0.194269
1387	1387	CREBBP	0.0769487
6712	6712	SPTBN2	-0.373783
28987	28987	NOB1	0.333631
998	998	CDC42	-0.278646
10975	10975	UQCR11	-0.395929
23385	23385	NCSTN	0.106613
124637	124637	CYB5D1	0.441127
7275	7275	TUB	-0.34311
64746	64746	ACBD3	0.130669
57621	57621	ZBTB2	0.303781
961	961	CD47	-0.448429
57574	57574	MARCHF4	-0.56065
283742	283742	FAM98B	-0.396164
23057	23057	NMNAT2	-0.401232
3646	3646	EIF3E	0.0508999
11177	11177	BAZ1A	0.156288
94	94	ACVRL1	-1.13535
56943	56943	ENY2	-0.377134
9373	9373	PLAA	0.137504
10813	10813	UTP14A	0.225377
11046	11046	SLC35D2	0.310151
2104	2104	ESRRG	-0.430334
11130	11130	ZWINT	-0.437285
92285	92285	ZNF585B	0.396558
2046	2046	EPHA8	0.309021
9439	9439	MED23	0.28808
9712	9712	USP6NL	0.261646
22926	22926	ATF6	0.15885
5631	5631	PRPS1	-0.461283
145270	145270	PRIMA1	-0.603459
2068	2068	ERCC2	-0.433525
11070	11070	TMEM115	0.151471
158358	158358	KIAA2026	0.236803
64771	64771	ILRUN	0.0929535
10106	10106	CTDSP2	0.0558481
157313	157313	CDCA2	-0.573991
90627	90627	STARD13	-0.762501
642968	642968	FAM163B	0.11488
133686	133686	NADK2	0.234755
79948	79948	PLPPR3	-0.595477
1917	1917	EEF1A2	-0.253362
81691	81691	REXO5	-0.89812
81563	81563	C1orf21	-0.396228
54953	54953	ODR4	0.285938
8630	8630	HSD17B6	1.23447
114991	114991	ZNF618	-0.315515
1903	1903	S1PR3	0.338579
23054	23054	NCOA6	0.111791
55872	55872	PBK	-0.499641
9697	9697	TRAM2	0.229371
285346	285346	ZNF852	0.27177
90637	90637	ZFAND2A	0.361291
100302736	100302736	TMED7-TICAM2	0.481204
54478	54478	PIMREG	-0.531034
9620	9620	CELSR1	1.15754
7533	7533	YWHAH	-0.354204
411	411	ARSB	-0.427613
8642	8642	DCHS1	-0.238894
84961	84961	FBXL20	0.283332
107984638	107984638	LOC107984638	1.09516
10794	10794	ZNF460	1.96683
9672	9672	SDC3	-0.375617
9334	9334	B4GALT5	-0.332152
7317	7317	UBA1	-0.233369
55691	55691	FRMD4A	-0.576501
152789	152789	JAKMIP1	-0.805913
55795	55795	PCID2	0.190954
8460	8460	TPST1	-0.334419
1173	1173	AP2M1	-0.253046
54431	54431	DNAJC10	0.0831095
6868	6868	ADAM17	0.108568
1605	1605	DAG1	-0.308594
10632	10632	ATP5MG	-0.322757
65264	65264	UBE2Z	0.0662094
84962	84962	AJUBA	0.412598
6132	6132	RPL8	-0.0333859
162989	162989	DEDD2	0.370675
81565	81565	NDEL1	0.363883
11180	11180	WDR6	-0.240646
55154	55154	MSTO1	0.165291
87	87	ACTN1	-0.381139
23648	23648	SSBP3	-0.316879
51265	51265	CDKL3	0.928447
390980	390980	ZNF805	0.441441
51306	51306	FAM13B	0.125311
10743	10743	RAI1	-0.308513
11198	11198	SUPT16H	-0.23566
25945	25945	NECTIN3	0.166876
204851	204851	HIPK1	0.143798
2289	2289	FKBP5	-0.600799
150737	150737	TTC30B	-0.604371
81875	81875	ISG20L2	0.0825925
372	372	ARCN1	0.0575125
23175	23175	LPIN1	-0.347923
23433	23433	RHOQ	0.0666742
284098	284098	PIGW	-0.505719
9798	9798	IST1	0.0966073
4710	4710	NDUFB4	-0.415927
5522	5522	PPP2R2C	-0.738613
6161	6161	RPL32	0.00664235
203259	203259	FAM219A	-0.377367
54332	54332	GDAP1	-0.317872
4170	4170	MCL1	-0.234219
152687	152687	ZNF595	-0.466243
746	746	TMEM258	-0.407424
286006	286006	LSMEM1	0.667425
134266	134266	GRPEL2	0.239245
26586	26586	CKAP2	-0.3313
54499	54499	TMCO1	0.100862
11011	11011	TLK2	0.104749
6932	6932	TCF7	-0.382751
11069	11069	RAPGEF4	-1.02895
3068	3068	HDGF	-0.193986
23542	23542	MAPK8IP2	-0.347847
7295	7295	TXN	-0.538062
8935	8935	SKAP2	-0.944044
83939	83939	EIF2A	0.113977
5144	5144	PDE4D	-0.498989
4850	4850	CNOT4	0.270151
10983	10983	CCNI	0.00650321
1760	1760	DMPK	0.159073
126328	126328	NDUFA11	-0.448053
91663	91663	MYADM	0.12993
51523	51523	CXXC5	-0.295674
107986762	107986762	LOC107986762	1.37851
10238	10238	DCAF7	-0.204897
84186	84186	ZCCHC7	0.281858
3831	3831	KLC1	-0.306677
8816	8816	DCAF5	0.139186
114799	114799	ESCO1	0.319937
56776	56776	FMN2	-0.589654
80232	80232	WDR26	0.0368029
672	672	BRCA1	-0.415037
79026	79026	AHNAK	0.160724
90864	90864	SPSB3	0.289249
5723	5723	PSPH	0.166184
1186	1186	CLCN7	0.141722
109	109	ADCY3	-0.588082
79581	79581	SLC52A2	0.1756
79739	79739	TTLL7	0.207321
9585	9585	KIF20B	-0.520319
5550	5550	PREP	-0.36257
23154	23154	NCDN	-0.384945
55334	55334	SLC39A9	0.0842602
23381	23381	SMG5	0.0555609
85441	85441	HELZ2	-0.589685
5139	5139	PDE3A	0.399197
2768	2768	GNA12	-0.336745
408	408	ARRB1	-0.510058
1666	1666	DECR1	-0.614602
284361	284361	EMC10	-0.277812
57532	57532	NUFIP2	0.112271
1946	1946	EFNA5	-0.479941
7551	7551	ZNF3	0.100801
389677	389677	RBM12B	-0.444062
23468	23468	CBX5	-0.20058
3476	3476	IGBP1	0.226627
89848	89848	FCHSD1	0.329668
8704	8704	B4GALT2	-0.405538
344167	344167	FOXI3	0.866733
10121	10121	ACTR1A	-0.285494
56882	56882	CDC42SE1	0.0782155
110354863	110354863	ZNF660-ZNF197	-0.916759
84450	84450	ZNF512	0.104195
5608	5608	MAP2K6	-0.438522
9813	9813	EFCAB14	0.23209
54890	54890	ALKBH5	0.132104
967	967	CD63	0.0462565
83439	83439	TCF7L1	0.617143
56893	56893	UBQLN4	0.0620407
201595	201595	STT3B	0.0739779
63929	63929	XPNPEP3	0.490446
64766	64766	S100PBP	0.193045
9188	9188	DDX21	0.0311385
64175	64175	P3H1	0.254293
7170	7170	TPM3	-0.221203
6938	6938	TCF12	0.0321284
6500	6500	SKP1	-0.284976
4598	4598	MVK	-0.558232
5420	5420	PODXL	-0.485017
6134	6134	RPL10	-0.0406936
9110	9110	MTMR4	0.0492794
5198	5198	PFAS	-0.41365
5138	5138	PDE2A	-1.43296
348654	348654	GEN1	-0.38249
4927	4927	NUP88	-0.402561
7073	7073	TIAL1	0.127285
9770	9770	RASSF2	-0.769516
284403	284403	WDR62	-0.512899
10390	10390	CEPT1	0.412412
6876	6876	TAGLN	1.12711
79074	79074	C2orf49	0.32732
10193	10193	RNF41	0.158535
140609	140609	NEK7	0.222111
5876	5876	RABGGTB	0.269577
387264	387264	KRTAP5-1	3.05889
6723	6723	SRM	-0.386392
10577	10577	NPC2	0.205391
23015	23015	GOLGA8A	0.177878
387509	387509	GPR153	-0.380775
6120	6120	RPE	0.19387
56961	56961	SHD	0.0221957
10067	10067	SCAMP3	0.110572
65981	65981	CAPRIN2	0.271913
51463	51463	GPR89B	0.542416
440400	440400	RNASEK	0.106631
10428	10428	CFDP1	0.222962
6619	6619	SNAPC3	0.129566
781	781	CACNA2D1	-0.29359
1213	1213	CLTC	-0.192593
285313	285313	IGSF10	-2.22239
11120	11120	BTN2A1	0.285551
4685	4685	NCAM2	0.200984
9771	9771	RAPGEF5	-0.568491
831	831	CAST	0.193055
9375	9375	TM9SF2	0.0576606
5583	5583	PRKCH	-0.534608
10094	10094	ARPC3	-0.309286
8940	8940	TOP3B	0.24418
84172	84172	POLR1B	0.119856
7342	7342	UBP1	0.11874
2335	2335	FN1	0.118384
153830	153830	RNF145	-0.309977
6383	6383	SDC2	-0.679865
6235	6235	RPS29	-0.284338
79077	79077	DCTPP1	-0.467126
23291	23291	FBXW11	0.0870746
8724	8724	SNX3	0.12749
374955	374955	SPATA21	1.28011
6632	6632	SNRPD1	-0.359212
23234	23234	DNAJC9	-0.352083
4864	4864	NPC1	0.208657
23143	23143	LRCH1	-0.543064
3978	3978	LIG1	-0.408164
136319	136319	MTPN	-0.240557
767558	767558	LUZP6	-0.240557
79990	79990	PLEKHH3	0.239281
100507421	100507421	TMEM178B	-0.44574
27232	27232	GNMT	10.6909
25885	25885	POLR1A	-0.338137
169611	169611	OLFML2A	2.03953
5694	5694	PSMB6	-0.374642
116154	116154	PHACTR3	-0.955877
112	112	ADCY6	0.098734
9638	9638	FEZ1	-0.76209
23475	23475	QPRT	0.0326989
115703	115703	ARHGAP33	-0.653269
4900	4900	NRGN	-0.784611
4247	4247	MGAT2	0.244237
51646	51646	YPEL5	0.112801
11079	11079	RER1	0.100564
23221	23221	RHOBTB2	-0.431754
5479	5479	PPIB	0.0175454
55028	55028	C17orf80	0.18305
60685	60685	ZFAND3	0.0720389
9768	9768	PCLAF	-0.456186
8493	8493	PPM1D	0.219803
79446	79446	WDR25	0.449576
814	814	CAMK4	-0.342267
54751	54751	FBLIM1	0.117135
7059	7059	THBS3	0.180301
11311	11311	VPS45	0.127365
51427	51427	ZNF107	-0.515539
222166	222166	MTURN	-0.387117
9652	9652	TTC37	0.101469
80010	80010	RMI1	-0.533503
55610	55610	VPS50	0.217358
348262	348262	MCRIP1	-0.274496
8745	8745	ADAM23	-0.602796
6426	6426	SRSF1	-0.21821
23511	23511	NUP188	-0.309098
118427	118427	OLFM3	-0.980891
8896	8896	BUD31	0.113456
55964	55964	SEPTIN3	-0.466604
3551	3551	IKBKB	0.327165
51386	51386	EIF3L	-0.0108215
1141	1141	CHRNB2	-0.290365
5881	5881	RAC3	-0.457079
4800	4800	NFYA	-0.312657
6431	6431	SRSF6	-0.250729
8353	8353	H3C6	0.514573
10826	10826	FAXDC2	0.380744
140767	140767	NRSN1	-0.391359
271	271	AMPD2	0.156956
91526	91526	ANKRD44	0.16262
9394	9394	HS6ST1	-0.364083
26520	26520	TIMM9	0.426815
6836	6836	SURF4	0.0266622
388662	388662	SLC6A17	-0.547711
6648	6648	SOD2	0.0565103
6538	6538	SLC6A11	-0.971618
5058	5058	PAK1	0.194378
977	977	CD151	-0.328978
10552	10552	ARPC1A	-0.299091
1266	1266	CNN3	-0.250543
339287	339287	MSL1	0.0761054
8831	8831	SYNGAP1	0.248187
55627	55627	SMPD4	-0.28527
11255	11255	HRH3	-1.65896
9853	9853	RUSC2	-0.418104
9537	9537	TP53I11	-0.457045
53349	53349	ZFYVE1	0.222392
29942	29942	PURG	0.4285
8208	8208	CHAF1B	-0.496676
55281	55281	TMEM140	1.926
5689	5689	PSMB1	-0.314474
92369	92369	SPSB4	-0.814209
169200	169200	TMEM64	-0.517147
22919	22919	MAPRE1	-0.291471
23313	23313	KIAA0930	-0.410632
11168	11168	PSIP1	-0.26649
3956	3956	LGALS1	-0.34481
1653	1653	DDX1	-0.275357
4521	4521	NUDT1	-0.544805
28958	28958	COA3	-0.567514
25875	25875	LETMD1	0.235155
10908	10908	PNPLA6	0.121911
9903	9903	KLHL21	0.316806
84457	84457	PHYHIPL	-0.411085
121274	121274	ZNF641	0.303392
29781	29781	NCAPH2	-0.394661
7165	7165	TPD52L2	0.105162
1859	1859	DYRK1A	0.134672
5662	5662	PSD	-0.664483
219902	219902	TLCD5	0.255865
10204	10204	NUTF2	-0.303323
4938	4938	OAS1	-1.36773
64101	64101	LRRC4	-1.1375
221981	221981	THSD7A	-0.404095
116028	116028	RMI2	-0.505395
114815	114815	SORCS1	0.0242999
3624	3624	INHBA	-0.407718
55030	55030	FBXO34	0.169594
9939	9939	RBM8A	-0.251851
56987	56987	BBX	0.156154
9401	9401	RECQL4	-0.387719
54557	54557	SGTB	0.327391
85236	85236	H2BC12	0.172124
64773	64773	PCED1A	0.18792
547	547	KIF1A	-0.219006
222553	222553	SLC35F1	1.61698
85007	85007	PHYKPL	0.298081
2874	2874	GPS2	0.15605
729540	729540	RGPD6	0.241358
10733	10733	PLK4	-0.439043
10273	10273	STUB1	0.121745
9984	9984	THOC1	0.271805
27345	27345	KCNMB4	-0.768674
22880	22880	MORC2	0.1402
54455	54455	FBXO42	0.229885
11007	11007	CCDC85B	-0.705715
641	641	BLM	-0.461713
54464	54464	XRN1	0.195371
118460	118460	EXOSC6	0.137504
54014	54014	BRWD1	0.109098
24139	24139	EML2	0.34126
7922	7922	SLC39A7	0.060935
800	800	CALD1	-0.275348
51324	51324	SPG21	0.142719
55788	55788	LMBRD1	0.292512
84617	84617	TUBB6	-0.565466
4998	4998	ORC1	-0.565466
57473	57473	ZNF512B	0.147169
3251	3251	HPRT1	-0.573185
27031	27031	NPHP3	0.236384
9890	9890	PLPPR4	-0.651437
117246	117246	FTSJ3	0.038297
7804	7804	LRP8	-0.47663
7443	7443	VRK1	-0.590396
100463488	100463488	MTRNR2L10	1.01777
100529063	100529063	BCL2L2-PABPN1	0.621369
10606	10606	PAICS	-0.247883
7768	7768	ZNF225	0.478834
8334	8334	H2AC6	0.570749
10445	10445	MCRS1	-0.392831
205147	205147	AMER3	-0.792195
359845	359845	RFLNB	0.0636706
79174	79174	CRELD2	0.155278
51317	51317	PHF21A	0.0927713
3091	3091	HIF1A	-0.227862
6208	6208	RPS14	-0.0296709
5481	5481	PPID	0.203328
378	378	ARF4	0.049172
10559	10559	SLC35A1	0.312253
6678	6678	SPARC	-0.367176
128077	128077	LIX1L	0.129094
29997	29997	NOP53	0.0314341
112476	112476	PRRT2	0.486559
55297	55297	CCDC91	0.247791
2968	2968	GTF2H4	0.353439
79971	79971	WLS	0.158171
5500	5500	PPP1CB	-0.253461
9581	9581	PREPL	0.070825
84948	84948	TIGD5	0.276303
2131	2131	EXT1	-0.455679
5475	5475	PPEF1	-0.891851
5142	5142	PDE4B	-0.336079
11337	11337	GABARAP	0.00937394
51175	51175	TUBE1	0.30589
9920	9920	KBTBD11	-0.474796
10412	10412	NSA2	0.100894
64084	64084	CLSTN2	-0.321938
55716	55716	LMBR1L	0.253932
2643	2643	GCH1	-0.268468
1136	1136	CHRNA3	-0.232388
51142	51142	CHCHD2	-0.237061
1644	1644	DDC	-0.300838
6048	6048	RNF5	0.122728
56852	56852	RAD18	-0.451783
57415	57415	C3orf14	-0.553392
56288	56288	PARD3	0.141323
81609	81609	SNX27	0.140977
11176	11176	BAZ2A	0.054243
59345	59345	GNB4	-0.43642
192683	192683	SCAMP5	-0.272404
55526	55526	DHTKD1	-0.329308
84255	84255	SLC37A3	0.146674
148268	148268	ZNF570	0.350855
728661	728661	SLC35E2B	0.0232476
25820	25820	ARIH1	0.112236
400673	400673	VMAC	0.592698
153090	153090	DAB2IP	-0.315229
8028	8028	MLLT10	0.123139
51497	51497	NELFCD	-0.292382
124751	124751	KRBA2	0.198866
84553	84553	FAXC	-0.433423
8934	8934	RAB29	0.291049
5569	5569	PKIA	-0.390759
6376	6376	CX3CL1	-0.95109
220042	220042	DDIAS	-0.515357
9489	9489	PGS1	0.112644
10189	10189	ALYREF	-0.297019
4077	4077	NBR1	0.0874187
55892	55892	MYNN	0.281823
5599	5599	MAPK8	-0.317592
81876	81876	RAB1B	-0.292256
5660	5660	PSAP	-0.0157467
1491	1491	CTH	0.436682
1316	1316	KLF6	-0.477637
91624	91624	NEXN	0.879146
10721	10721	POLQ	-0.497649
6397	6397	SEC14L1	0.0469618
79692	79692	ZNF322	0.149709
55970	55970	GNG12	0.132614
64168	64168	NECAB1	-2.20945
6941	6941	TCF19	-0.502717
57403	57403	RAB22A	0.154389
284058	284058	KANSL1	0.0856301
79646	79646	PANK3	-0.213772
375033	375033	PEAR1	-0.498251
54958	54958	TMEM160	-0.592576
9479	9479	MAPK8IP1	-0.306116
106865373	106865373	GET1-SH3BGR	-10.7254
123879	123879	DCUN1D3	0.354665
10289	10289	EIF1B	0.173178
5737	5737	PTGFR	0.685891
22993	22993	HMGXB3	0.106717
3066	3066	HDAC2	-0.233325
6855	6855	SYP	-0.340198
4649	4649	MYO9A	0.184
28999	28999	KLF15	0.458759
51526	51526	OSER1	0.218851
10772	10772	SRSF10	-0.257816
22906	22906	TRAK1	-0.280463
5984	5984	RFC4	-0.47755
151194	151194	METTL21A	0.147047
85460	85460	ZNF518B	0.350589
3992	3992	FADS1	-0.239718
6633	6633	SNRPD2	0.0796971
55143	55143	CDCA8	-0.408206
5524	5524	PTPA	-0.283843
10135	10135	NAMPT	0.161252
94032	94032	CAMK2N2	-0.561394
199704	199704	ZNF585A	0.343318
79882	79882	ZC3H14	0.1006
353174	353174	ZACN	1.7885
55051	55051	NRDE2	-0.465969
55839	55839	CENPN	-0.450594
6002	6002	RGS12	-0.379959
57597	57597	BAHCC1	-0.423172
9631	9631	NUP155	-0.338405
10882	10882	C1QL1	-0.881819
7374	7374	UNG	-0.369591
51596	51596	CUTA	0.0922514
23275	23275	POFUT2	0.163444
57026	57026	PDXP	-0.343799
55859	55859	BEX1	-0.292103
6328	6328	SCN3A	-0.400121
2029	2029	ENSA	-0.267953
9882	9882	TBC1D4	-0.644146
3720	3720	JARID2	-0.370945
8976	8976	WASL	0.105983
6909	6909	TBX2	-0.278012
57728	57728	WDR19	0.228269
6585	6585	SLIT1	-0.546743
5098	5098	PCDHGC3	-0.283722
199777	199777	ZNF626	0.512734
55222	55222	LRRC20	-0.473035
5868	5868	RAB5A	0.150886
55170	55170	PRMT6	-0.364098
5358	5358	PLS3	0.177538
121643	121643	FOXN4	-0.784662
254263	254263	CNIH2	-0.45295
23185	23185	LARP4B	0.112325
6461	6461	SHB	-0.424545
23253	23253	ANKRD12	0.256591
55885	55885	LMO3	-0.619833
10956	10956	OS9	0.0559623
5797	5797	PTPRM	0.179848
55177	55177	RMDN3	0.247782
143458	143458	LDLRAD3	-0.4156
107984345	107984345	SMIM38	0.86507
1856	1856	DVL2	0.0821355
7248	7248	TSC1	0.151017
10527	10527	IPO7	0.00521951
729978	729978	NPIPB2	0.321046
92579	92579	G6PC3	-0.376288
29948	29948	OSGIN1	0.640458
3094	3094	HINT1	-0.299189
284131	284131	ENDOV	0.257637
50628	50628	GEMIN4	-0.461077
1345	1345	COX6C	-0.353268
8165	8165	AKAP1	-0.404018
10982	10982	MAPRE2	-0.35151
63035	63035	BCORL1	0.153594
6921	6921	ELOC	-0.374492
689	689	BTF3	-0.00532436
8615	8615	USO1	0.0822971
7716	7716	VEZF1	0.0514043
728642	728642	CDK11A	0.216964
90843	90843	TCEAL8	0.19072
390	390	RND3	-0.312488
81603	81603	TRIM8	0.157541
80267	80267	EDEM3	0.0937939
256987	256987	SERINC5	0.201996
8665	8665	EIF3F	0.0215307
78992	78992	YIPF2	0.264578
54904	54904	NSD3	0.0454762
10418	10418	SPON1	-2.28011
26271	26271	FBXO5	-0.415037
644	644	BLVRA	-0.416186
79822	79822	ARHGAP28	-0.409005
4915	4915	NTRK2	-0.223599
1241	1241	LTB4R	0.379796
54480	54480	CHPF2	0.0951572
10927	10927	SPIN1	0.0361784
50999	50999	TMED5	0.139163
57410	57410	SCYL1	0.169186
26071	26071	RTL8A	0.154672
55062	55062	WIPI1	0.34453
55672	55672	NBPF1	0.10307
10425	10425	ARIH2	0.0479551
10979	10979	FERMT2	0.0496579
138639	138639	PTPDC1	0.230006
161436	161436	EML5	0.0366111
7249	7249	TSC2	0.0583894
9975	9975	NR1D2	0.116634
148254	148254	ZNF555	0.372216
493869	493869	GPX8	0.93587
27253	27253	PCDH17	-1.06774
90	90	ACVR1	0.239754
23219	23219	FBXO28	0.128426
6744	6744	ITPRID2	0.232772
4137	4137	MAPT	-0.491771
4712	4712	NDUFB6	-0.493841
8574	8574	AKR7A2	-0.481912
6092	6092	ROBO2	-0.657894
2734	2734	GLG1	-0.261262
79672	79672	FN3KRP	-0.378787
5217	5217	PFN2	-0.256942
9632	9632	SEC24C	0.0282927
56992	56992	KIF15	-0.441889
116986	116986	AGAP2	0.116309
4123	4123	MAN2C1	0.241647
65977	65977	PLEKHA3	0.310472
9170	9170	LPAR2	0.280928
375743	375743	PTAR1	0.107556
79087	79087	ALG12	0.266787
2491	2491	CENPI	-0.538186
109703458	109703458	HTD2	0.450046
140766	140766	ADAMTS14	-1.16601
5739	5739	PTGIR	-0.728516
5685	5685	PSMA4	-0.298844
57540	57540	DISP3	-0.839535
146540	146540	ZNF785	0.277276
80790	80790	CMIP	-0.42052
5783	5783	PTPN13	0.148949
201501	201501	ZBTB7C	-1.70782
10010	10010	TANK	0.320199
80219	80219	COQ10B	0.369234
11201	11201	POLI	0.203246
1622	1622	DBI	-0.348024
7251	7251	TSG101	0.100221
51244	51244	CCDC174	0.221686
8563	8563	THOC5	0.104599
5431	5431	POLR2B	-0.246726
80216	80216	ALPK1	0.882164
51477	51477	ISYNA1	0.0691478
81620	81620	CDT1	-0.392653
7260	7260	EIPR1	-0.401981
26147	26147	PHF19	-0.347518
414189	414189	AGAP6	0.17959
4690	4690	NCK1	0.390584
57406	57406	ABHD6	0.561504
58157	58157	NGB	-3
54540	54540	FAM193B	0.22311
23160	23160	WDR43	-0.359589
203523	203523	ZNF449	0.505891
1192	1192	CLIC1	-0.335749
819	819	CAMLG	0.214536
100507588	100507588	TGFBR3L	-1.40054
142678	142678	MIB2	0.207666
51241	51241	COX16	-0.459976
57646	57646	USP28	0.220266
1737	1737	DLAT	-0.355904
5976	5976	UPF1	-0.262936
5441	5441	POLR2L	-0.468553
288	288	ANK3	-1.22827
81624	81624	DIAPH3	-0.518559
6924	6924	ELOA	0.105907
55055	55055	ZWILCH	-0.352527
51205	51205	ACP6	0.4123
56252	56252	YLPM1	-0.288334
9686	9686	VGLL4	-0.289655
10274	10274	STAG1	-0.323317
26009	26009	ZZZ3	0.122374
79670	79670	TUT7	0.227629
162967	162967	ZNF320	0.120387
6878	6878	TAF6	0.0639909
57459	57459	GATAD2B	0.0668124
22930	22930	RAB3GAP1	0.116601
4149	4149	MAX	0.157596
64795	64795	RMND5A	0.0852406
55972	55972	SLC25A40	-0.403793
91748	91748	MIDEAS	-0.406987
81545	81545	FBXO38	0.169729
9877	9877	ZC3H11A	0.00798602
51669	51669	SARAF	0.00310535
54971	54971	BANP	0.30764
55204	55204	GOLPH3L	0.209263
2898	2898	GRIK2	-0.431951
[truncated: 2,191 more rows]

## Sheet: Table S2
Supplementary Table S2 The list of genes which were differentially expressed in RA+B[a]P+ACEE compared with RA+B[a]P treatment cells.
st_gene_id	gene_id	gene_symbol	diffexp_log2fc_RA_PAH-vs-RA_PAH_ACEE
9427	9427	ECEL1	1.22733
3304	3304	HSPA1B	1.48499
9254	9254	CACNA2D2	-0.800118
9518	9518	GDF15	2.14178
3310	3310	HSPA6	2.39086
8878	8878	SQSTM1	1.00895
158763	158763	ARHGAP36	1.2594
7980	7980	TFPI2	2.48758
1382	1382	CRABP2	-1.04658
3303	3303	HSPA1A	1.54659
3337	3337	DNAJB1	1.28037
27092	27092	CACNG4	-0.926086
8140	8140	SLC7A5	1.09653
5979	5979	RET	-0.226565
7425	7425	VGF	1.39559
51083	51083	GAL	1.19841
3481	3481	IGF2	1.26054
1915	1915	EEF1A1	-0.138949
2778	2778	GNAS	0.931797
3309	3309	HSPA5	0.646643
56603	56603	CYP26B1	-0.491443
730	730	C7	-0.927717
23089	23089	PEG10	1.22447
2495	2495	FTH1	0.623611
10525	10525	HYOU1	0.727128
6520	6520	SLC3A2	1.03696
60	60	ACTB	0.480353
3320	3320	HSP90AA1	0.586311
5156	5156	PDGFRA	-1.42197
3162	3162	HMOX1	2.39533
60676	60676	PAPPA2	4.13695
1809	1809	DPYSL3	-0.330028
388015	388015	RTL1	-0.983424
2624	2624	GATA2	-0.541748
8490	8490	RGS5	-0.210694
1621	1621	DBH	0.399537
1462	1462	VCAN	-0.655655
1114	1114	CHGB	0.94616
64093	64093	SMOC1	-2.17522
2318	2318	FLNC	1.78209
2195	2195	FAT1	0.861288
4915	4915	NTRK2	-0.858548
2194	2194	FASN	0.582702
57761	57761	TRIB3	0.846617
91584	91584	PLXNA4	1.5334
2034	2034	EPAS1	-0.976215
7184	7184	HSP90B1	0.458244
7422	7422	VEGFA	1.03161
7316	7316	UBC	0.481885
23645	23645	PPP1R15A	1.31574
2512	2512	FTL	0.54516
811	811	CALR	0.439476
1000	1000	CDH2	0.724716
231	231	AKR1B1	0.720041
8407	8407	TAGLN2	0.96542
11226	11226	GALNT6	-1.40939
9509	9509	ADAMTS2	-1.34145
10130	10130	PDIA6	0.522516
871	871	SERPINH1	0.783383
26153	26153	KIF26A	0.766107
5118	5118	PCOLCE	0.622507
9601	9601	PDIA4	0.579243
171024	171024	SYNPO2	-0.533745
64084	64084	CLSTN2	-1.35646
8324	8324	FZD7	-1.3356
116496	116496	NIBAN1	1.10898
160851	160851	DGKH	1.56632
2969	2969	GTF2I	-0.244805
2923	2923	PDIA3	0.508575
7077	7077	TIMP2	0.460992
6510	6510	SLC1A5	0.870326
1131	1131	CHRM3	-0.664236
3488	3488	IGFBP5	1.30459
50807	50807	ASAP1	-0.511991
1917	1917	EEF1A2	0.692844
223117	223117	SEMA3D	3.48256
467	467	ATF3	1.25337
1644	1644	DDC	-1.05501
3178	3178	HNRNPA1	-0.152551
7021	7021	TFAP2B	-0.517399
120	120	ADD3	-0.441045
1847	1847	DUSP5	2.06555
7453	7453	WARS1	0.534024
6138	6138	RPL15	-0.17917
10457	10457	GPNMB	2.77944
8788	8788	DLK1	-0.504513
9244	9244	CRLF1	4.45121
164832	164832	LONRF2	1.45832
1136	1136	CHRNA3	0.621623
7431	7431	VIM	0.658
54756	54756	IL17RD	-0.308234
6925	6925	TCF4	-0.232834
4081	4081	MAB21L1	-0.48008
22862	22862	FNDC3A	0.753548
5034	5034	P4HB	0.457045
23543	23543	RBFOX2	-0.289503
9139	9139	CBFA2T2	-0.574732
5479	5479	PPIB	0.548753
9498	9498	SLC4A8	-0.673747
7846	7846	TUBA1A	0.409897
137964	137964	GPAT4	0.638679
6809	6809	STX3	1.25054
3164	3164	NR4A1	1.50915
64759	64759	TNS3	-0.528918
9695	9695	EDEM1	0.855633
6547	6547	SLC8A3	-0.841848
29927	29927	SEC61A1	0.48969
4249	4249	MGAT5	-0.462161
547	547	KIF1A	0.531695
147372	147372	CCBE1	-1.22376
7873	7873	MANF	0.720037
71	71	ACTG1	0.327405
821	821	CANX	0.37016
5874	5874	RAB27B	-1.31882
54541	54541	DDIT4	0.832321
9066	9066	SYT7	2.25517
3315	3315	HSPB1	0.844117
3939	3939	LDHA	0.691825
9181	9181	ARHGEF2	0.601151
10586	10586	MAB21L2	-1.00329
6319	6319	SCD	0.369072
445329	445329	SULT1A4	5.8651
10381	10381	TUBB3	0.54435
10808	10808	HSPH1	0.556854
3326	3326	HSP90AB1	0.31782
6228	6228	RPS23	-0.236209
1363	1363	CPE	0.817908
4054	4054	LTBP3	0.745666
4038	4038	LRP4	-1.13085
134429	134429	STARD4	0.497668
3157	3157	HMGCS1	0.825004
6189	6189	RPS3A	-0.173476
2316	2316	FLNA	0.424748
2590	2590	GALNT2	-0.373807
2023	2023	ENO1	0.44876
5327	5327	PLAT	0.975351
6232	6232	RPS27	-0.153444
9415	9415	FADS2	0.427386
140809	140809	SRXN1	0.82672
1182	1182	CLCN3	0.746683
9729	9729	KIAA0408	-2.2069
10095	10095	ARPC1B	0.976013
79174	79174	CRELD2	0.891763
4192	4192	MDK	0.39172
3910	3910	LAMA4	-1.29799
29970	29970	SCHIP1	-0.39309
54520	54520	CCDC93	0.744246
23705	23705	CADM1	-0.48642
3417	3417	IDH1	0.69361
81631	81631	MAP1LC3B	0.786183
1909	1909	EDNRA	-0.866035
55603	55603	TENT5A	1.63766
1717	1717	DHCR7	0.703367
55504	55504	TNFRSF19	-0.972937
5798	5798	PTPRN	0.804706
4753	4753	NELL2	2.33611
23646	23646	PLD3	0.482167
7307	7307	U2AF1	-1.06144
1281	1281	COL3A1	-0.69819
6128	6128	RPL6	-0.116735
166	166	TLE5	-0.243149
26051	26051	PPP1R16B	-0.837611
302	302	ANXA2	0.999048
41	41	ASIC1	-0.987239
26960	26960	NBEA	-0.444125
3921	3921	RPSA	-0.112385
55379	55379	LRRC59	0.530515
9168	9168	TMSB10	0.558191
1267	1267	CNP	-0.297923
102724594	102724594	U2AF1L5	1.15248
27074	27074	LAMP3	2.16816
4985	4985	OPRD1	-0.64782
7086	7086	TKT	0.600002
4256	4256	MGP	3.40125
653067	653067	XAGE1B	4.56855
967	967	CD63	0.521499
79586	79586	CHPF	0.753562
1975	1975	EIF4B	-0.197493
3693	3693	ITGB5	-0.621249
1647	1647	GADD45A	1.26952
7089	7089	TLE2	-1.75226
6147	6147	RPL23A	-0.171003
6175	6175	RPLP0	-0.0876695
8507	8507	ENC1	0.632331
3329	3329	HSPD1	0.414247
8997	8997	KALRN	-0.529133
4826	4826	NNAT	0.51328
8974	8974	P4HA2	1.18233
4779	4779	NFE2L1	0.424516
2791	2791	GNG11	0.89836
7052	7052	TGM2	-0.921083
6191	6191	RPS4X	-0.08375
8553	8553	BHLHE40	2.37938
56265	56265	CPXM1	0.669468
1152	1152	CKB	0.570326
3726	3726	JUNB	0.757538
54676	54676	GTPBP2	0.532038
3727	3727	JUND	0.596268
27233	27233	SULT1C4	-1.03095
22836	22836	RHOBTB3	-0.255703
5621	5621	PRNP	1.38342
7432	7432	VIP	1.82655
3676	3676	ITGA4	3.06916
2673	2673	GFPT1	0.766118
149603	149603	RNF187	0.460464
4953	4953	ODC1	0.626057
347733	347733	TUBB2B	0.45742
6400	6400	SEL1L	0.525159
23266	23266	ADGRL2	-0.215918
124540	124540	MSI2	-0.279694
619279	619279	ZNF704	-0.365921
6185	6185	RPN2	0.481572
5629	5629	PROX1	-0.442851
3105	3105	HLA-A	0.561046
1958	1958	EGR1	0.857195
83729	83729	INHBE	1.21836
8985	8985	PLOD3	0.587215
1508	1508	CTSB	0.540571
3020	3020	H3-3A	-0.145631
3485	3485	IGFBP2	0.611282
4131	4131	MAP1B	0.362141
7378	7378	UPP1	1.57399
2353	2353	FOS	1.67262
81502	81502	HM13	0.626368
7040	7040	TGFB1	1.20867
2296	2296	FOXC1	-0.45793
1778	1778	DYNC1H1	0.328488
55323	55323	LARP6	0.900116
2583	2583	B4GALNT1	0.886963
3992	3992	FADS1	0.483365
10014	10014	HDAC5	0.802319
55034	55034	MOCOS	1.82175
4239	4239	MFAP4	-0.263878
18	18	ABAT	-0.785587
81567	81567	TXNDC5	0.578313
1192	1192	CLIC1	0.755364
6139	6139	RPL17	-0.156666
51617	51617	NSG2	0.819162
10320	10320	IKZF1	-2.65105
2309	2309	FOXO3	-0.206502
627	627	BDNF	2.20163
226	226	ALDOA	0.435968
1649	1649	DDIT3	0.602863
10956	10956	OS9	0.524687
2317	2317	FLNB	0.608595
490	490	ATP2B1	0.649834
389792	389792	IER5L	1.37126
51726	51726	DNAJB11	0.564106
6004	6004	RGS16	0.623772
4134	4134	MAP4	0.495554
158158	158158	RASEF	-1.20753
7791	7791	ZYX	0.603322
682	682	BSG	0.408985
9201	9201	DCLK1	1.12762
6124	6124	RPL4	-0.0457056
54732	54732	TMED9	0.602321
595	595	CCND1	-0.124043
89797	89797	NAV2	-0.16339
4673	4673	NAP1L1	-0.146233
64781	64781	CERK	-0.345518
64943	64943	NT5DC2	0.452512
1937	1937	EEF1G	-0.0472081
1718	1718	DHCR24	0.539371
6184	6184	RPN1	0.461439
1284	1284	COL4A2	0.920069
10396	10396	ATP8A1	-0.556282
2	2	A2M	13.3304
23468	23468	CBX5	-0.150684
1026	1026	CDKN1A	0.437195
1981	1981	EIF4G1	0.364491
9361	9361	LONP1	0.477258
5794	5794	PTPRH	1.04821
9734	9734	HDAC9	0.957689
84061	84061	MAGT1	0.598168
57509	57509	MTUS1	-0.77877
23348	23348	DOCK9	-0.588165
5589	5589	PRKCSH	0.398703
6335	6335	SCN9A	0.948079
4189	4189	DNAJB9	0.744624
23753	23753	SDF2L1	0.920229
5660	5660	PSAP	0.327364
23769	23769	FLRT1	-1.12166
9709	9709	HERPUD1	0.490726
23521	23521	RPL13A	-0.0285296
80381	80381	CD276	0.559529
90637	90637	ZFAND2A	0.974385
6157	6157	RPL27A	-0.0945691
4885	4885	NPTX2	0.639247
9421	9421	HAND1	-0.733893
221178	221178	SPATA13	-1.00246
3911	3911	LAMA5	0.363627
1400	1400	CRMP1	0.418003
3757	3757	KCNH2	0.450771
744	744	MPPED2	-0.463543
104	104	ADARB1	-0.729271
3959	3959	LGALS3BP	0.464836
6170	6170	RPL39	-0.154923
9627	9627	SNCAIP	-1.29513
6154	6154	RPL26	-0.170786
9531	9531	BAG3	1.42015
284040	284040	CDRT4	4.25016
57476	57476	GRAMD1B	-0.704544
7852	7852	CXCR4	2.58496
168620	168620	BHLHA15	1.68714
284207	284207	METRNL	1.4245
6748	6748	SSR4	0.657813
57568	57568	SIPA1L2	0.47012
375	375	ARF1	0.386452
6229	6229	RPS24	-0.130014
56005	56005	MYDGF	0.756184
4924	4924	NUCB1	0.520065
1995	1995	ELAVL3	0.575013
2048	2048	EPHB2	-0.551613
7296	7296	TXNRD1	0.42077
171019	171019	ADAMTS19	-0.573576
85397	85397	RGS8	-1.0163
51474	51474	LIMA1	-0.4885
56967	56967	C14orf132	-0.257609
5315	5315	PKM	0.326686
6091	6091	ROBO1	-0.428012
23362	23362	PSD3	0.86564
7003	7003	TEAD1	-0.34075
81618	81618	ITM2C	-0.212825
9520	9520	NPEPPS	-0.28718
10529	10529	NEBL	-0.250965
51278	51278	IER5	0.764386
60312	60312	AFAP1	-0.280435
113730	113730	KLHDC7B	1.16874
6130	6130	RPL7A	-0.0950417
260425	260425	MAGI3	-0.566954
80709	80709	AKNA	0.724282
3897	3897	L1CAM	0.536452
7072	7072	TIA1	-0.268153
80144	80144	FRAS1	-0.43794
10620	10620	ARID3B	0.644563
54880	54880	BCOR	-0.314325
22878	22878	TRAPPC8	-0.485051
1650	1650	DDOST	0.371662
4925	4925	NUCB2	0.841634
50937	50937	CDON	-0.713287
4926	4926	NUMA1	-0.151936
6194	6194	RPS6	-0.0673367
11135	11135	CDC42EP1	1.96063
6836	6836	SURF4	0.389087
3703	3703	STT3A	0.450316
100462981	100462981	MTRNR2L2	0.0254492
1362	1362	CPD	-0.294999
79581	79581	SLC52A2	0.641797
9686	9686	VGLL4	0.549898
3399	3399	ID3	-0.649682
9349	9349	RPL23	-0.121772
4869	4869	NPM1	-0.105217
3925	3925	STMN1	-0.10118
220441	220441	RNF152	-0.737589
55062	55062	WIPI1	0.984972
3068	3068	HDGF	-0.10073
1903	1903	S1PR3	-0.9338
6230	6230	RPS25	-0.123723
5087	5087	PBX1	-0.382921
54431	54431	DNAJC10	0.463045
5214	5214	PFKP	0.918677
6129	6129	RPL7	-0.0665692
1139	1139	CHRNA7	-0.594318
7037	7037	TFRC	0.381686
4232	4232	MEST	-1.52496
4665	4665	NAB2	0.785396
642968	642968	FAM163B	-0.375432
114882	114882	OSBPL8	-0.31797
51669	51669	SARAF	0.354188
2335	2335	FN1	-0.414208
6146	6146	RPL22	-0.175271
8805	8805	TRIM24	-0.284516
153090	153090	DAB2IP	0.567351
3956	3956	LGALS1	0.61447
6241	6241	RRM2	0.569744
55959	55959	SULF2	-0.678423
3949	3949	LDLR	0.653234
161436	161436	EML5	-0.249799
84812	84812	PLCD4	-0.948161
29925	29925	GMPPB	0.78958
65997	65997	RASL11B	-0.673477
10959	10959	TMED2	0.430815
1316	1316	KLF6	0.897262
64651	64651	CSRNP1	1.77681
3912	3912	LAMB1	-0.143065
2872	2872	MKNK2	0.594217
57178	57178	ZMIZ1	-0.161204
64393	64393	ZMAT3	-0.324728
83690	83690	CRISPLD1	0.459689
5611	5611	DNAJC3	0.601134
9781	9781	RNF144A	0.419926
84295	84295	PHF6	-0.420437
2597	2597	GAPDH	0.213859
10211	10211	FLOT1	0.461697
23193	23193	GANAB	0.302553
375061	375061	FAM89A	1.46263
780	780	DDR1	0.709786
4852	4852	NPY	0.797811
158326	158326	FREM1	-1.03953
85377	85377	MICALL1	0.765666
6509	6509	SLC1A4	0.601233
977	977	CD151	0.562237
23180	23180	RFTN1	-0.344328
389831	389831	LOC389831	-0.258011
27069	27069	GHITM	0.454877
25840	25840	METTL7A	-0.644519
284361	284361	EMC10	0.443638
11014	11014	KDELR2	0.385731
6464	6464	SHC1	0.289044
1266	1266	CNN3	-0.234465
728661	728661	SLC35E2B	-0.189569
26064	26064	RAI14	1.04831
7167	7167	TPI1	0.349524
5834	5834	PYGB	0.548154
6224	6224	RPS20	-0.0742038
6472	6472	SHMT2	0.412101
25822	25822	DNAJB5	0.658963
23451	23451	SF3B1	-0.117736
57414	57414	RHBDD2	0.401711
6774	6774	STAT3	0.594589
6207	6207	RPS13	-0.0973009
2288	2288	FKBP4	0.396916
10267	10267	RAMP1	0.392546
1113	1113	CHGA	-0.192502
6161	6161	RPL32	-0.122977
23025	23025	UNC13A	0.533245
23433	23433	RHOQ	0.411336
6662	6662	SOX9	1.60666
3547	3547	IGSF1	0.618234
57130	57130	ATP13A1	0.469411
3159	3159	HMGA1	0.370492
23237	23237	ARC	2.06413
119	119	ADD2	0.662177
6282	6282	S100A11	1.17477
57126	57126	CD177	-1.54489
84447	84447	SYVN1	0.49883
4097	4097	MAFG	0.383419
396	396	ARHGDIA	0.3185
23231	23231	SEL1L3	1.17319
55829	55829	SELENOS	0.612339
1602	1602	DACH1	-0.379563
6218	6218	RPS17	-0.0679874
10209	10209	EIF1	0.264415
51747	51747	LUC7L3	-0.150322
1509	1509	CTSD	0.454107
4298	4298	MLLT1	-0.246895
56896	56896	DPYSL5	0.405055
4811	4811	NID1	0.45479
51465	51465	UBE2J1	0.49733
87	87	ACTN1	0.60533
51330	51330	TNFRSF12A	1.38294
7494	7494	XBP1	0.402209
10814	10814	CPLX2	0.647593
10237	10237	SLC35B1	0.492243
7637	7637	ZNF84	-0.366603
81570	81570	CLPB	-0.300031
29	29	ABR	0.49951
23235	23235	SIK2	0.556482
3082	3082	HGF	0.727496
23151	23151	GRAMD4	-0.553392
7280	7280	TUBB2A	0.744716
57616	57616	TSHZ3	-0.402674
121551	121551	BTBD11	-1.35566
22843	22843	PPM1E	0.471438
91179	91179	SCARF2	0.597382
3021	3021	H3-3B	0.267006
7114	7114	TMSB4X	0.423717
1292	1292	COL6A2	0.565565
9236	9236	CCPG1	0.437387
6125	6125	RPL5	-0.0613014
2104	2104	ESRRG	-0.601836
7586	7586	ZKSCAN1	-0.158105
4045	4045	LSAMP	-0.381467
1595	1595	CYP51A1	0.482687
3313	3313	HSPA9	0.315536
79660	79660	PPP1R3B	-0.477584
6782	6782	HSPA13	0.502133
987	987	LRBA	-0.404945
7091	7091	TLE4	-0.544117
8082	8082	SSPN	-1.05344
7345	7345	UCHL1	0.304885
10826	10826	FAXDC2	-0.941701
26470	26470	SEZ6L2	0.506686
54800	54800	KLHL24	-0.257117
23471	23471	TRAM1	0.440139
4854	4854	NOTCH3	-0.327421
10579	10579	TACC2	-0.632581
4212	4212	MEIS2	-0.204962
7143	7143	TNR	-0.726715
5094	5094	PCBP2	-0.0670122
26136	26136	TES	-0.214539
56999	56999	ADAMTS9	-0.102393
23530	23530	NNT	-0.336239
400966	400966	RGPD1	-1.75446
55251	55251	PCMTD2	-0.326539
266722	266722	HS6ST3	2.20954
9592	9592	IER2	0.538808
8777	8777	MPDZ	-0.255796
4671	4671	NAIP	-0.437636
22809	22809	ATF5	0.792717
8535	8535	CBX4	0.664514
10409	10409	BASP1	0.966236
5243	5243	ABCB1	0.302006
9926	9926	LPGAT1	0.398273
6009	6009	RHEB	0.443926
23316	23316	CUX2	-0.447108
4093	4093	SMAD9	-0.338169
28951	28951	TRIB2	0.405062
488	488	ATP2A2	0.287404
2669	2669	GEM	1.11606
1728	1728	NQO1	0.790342
7922	7922	SLC39A7	0.39811
4988	4988	OPRM1	-0.364905
2987	2987	GUK1	0.482575
54331	54331	GNG2	-0.198833
1143	1143	CHRNB4	0.680485
342184	342184	FMN1	1.26101
55832	55832	CAND1	-0.226205
4781	4781	NFIB	-0.229482
6917	6917	TCEA1	0.369855
51386	51386	EIF3L	-0.0772558
64778	64778	FNDC3B	0.589604
9920	9920	KBTBD11	0.77838
85463	85463	ZC3H12C	0.693188
3241	3241	HPCAL1	0.560134
10765	10765	KDM5B	-0.149723
6734	6734	SRPRA	0.421308
4597	4597	MVD	0.763966
309	309	ANXA6	0.625113
2355	2355	FOSL2	1.81139
55605	55605	KIF21A	-0.137818
387640	387640	SKIDA1	-0.52745
6747	6747	SSR3	0.44894
10763	10763	NES	0.293979
5727	5727	PTCH1	-0.535434
79191	79191	IRX3	-0.730393
157	157	GRK3	-0.251225
79870	79870	BAALC	1.2541
27230	27230	SERP1	0.400066
78987	78987	CRELD1	0.588003
23208	23208	SYT11	0.286035
55715	55715	DOK4	-0.368593
29948	29948	OSGIN1	1.17496
2192	2192	FBLN1	0.422074
129684	129684	CNTNAP5	-0.420883
3984	3984	LIMK1	0.560875
8565	8565	YARS1	0.397503
26472	26472	PPP1R14B	0.372858
11346	11346	SYNPO	-0.53091
22996	22996	TTC39A	1.44222
22928	22928	SEPHS2	0.487446
56961	56961	SHD	-0.129541
7402	7402	UTRN	1.7422
1051	1051	CEBPB	0.609517
2539	2539	G6PD	0.553702
23368	23368	PPP1R13B	0.618075
388021	388021	TMEM179	0.830796
4681	4681	NBL1	-0.206919
644168	644168	DRGX	0.713823
23413	23413	NCS1	0.410533
6713	6713	SQLE	0.475622
6347	6347	CCL2	2.04064
9747	9747	TCAF1	-0.1105
5238	5238	PGM3	0.558388
9990	9990	SLC12A6	-0.436663
6222	6222	RPS18	-0.0146869
55095	55095	SAMD4B	0.415351
282996	282996	RBM20	0.455595
2596	2596	GAP43	0.965094
2617	2617	GARS1	0.307849
2625	2625	GATA3	-0.335535
57611	57611	ISLR2	0.429062
115361	115361	GBP4	-2
92140	92140	MTDH	0.445447
23683	23683	PRKD3	-0.193962
9045	9045	RPL14	-0.108551
83543	83543	AIF1L	-0.723065
6541	6541	SLC7A1	0.318943
498	498	ATP5F1A	-0.0906526
83667	83667	SESN2	0.550533
4000	4000	LMNA	0.480738
25999	25999	CLIP3	-0.211778
23475	23475	QPRT	-0.144946
6818	6818	SULT1A3	-0.713579
55502	55502	HES6	0.537365
27101	27101	CACYBP	0.417519
9890	9890	PLPPR4	1.02788
2050	2050	EPHB4	-0.404276
23287	23287	AGTPBP1	-0.269337
6938	6938	TCF12	-0.136151
4010	4010	LMX1B	-0.828389
9697	9697	TRAM2	-0.466276
90411	90411	MCFD2	0.392623
114787	114787	GPRIN1	0.547119
23126	23126	POGZ	-0.137316
4214	4214	MAP3K1	-0.410567
689	689	BTF3	-0.0877578
57142	57142	RTN4	0.37451
6301	6301	SARS1	0.325496
435	435	ASL	0.662472
9698	9698	PUM1	-0.237129
6171	6171	RPL41	-0.0268707
9213	9213	XPR1	0.372602
6648	6648	SOD2	-0.186134
5947	5947	RBP1	-0.0804852
5585	5585	PKN1	0.341588
113146	113146	AHNAK2	2.22651
9871	9871	SEC24D	0.410402
3426	3426	CFI	12.1984
55022	55022	PID1	1.24286
55608	55608	ANKRD10	-0.171683
79924	79924	ADM2	0.716517
6474	6474	SHOX2	-0.384803
6659	6659	SOX4	-0.0979335
10961	10961	ERP29	0.414181
26523	26523	AGO1	-0.253112
4739	4739	NEDD9	-1.83825
7328	7328	UBE2H	-0.176645
2224	2224	FDPS	0.402341
160428	160428	ALDH1L2	0.639493
54407	54407	SLC38A2	-0.0846865
1813	1813	DRD2	1.14109
16	16	AARS1	-0.128448
6164	6164	RPL34	-0.0987611
5310	5310	PKD1	0.262769
79567	79567	RIPOR1	0.524256
5792	5792	PTPRF	0.472679
94241	94241	TP53INP1	-0.322684
7076	7076	TIMP1	0.993014
134111	134111	UBE2QL1	-1.12728
340146	340146	SLC35D3	-1.05987
50809	50809	HP1BP3	-0.120974
183	183	AGT	12.1357
4810	4810	NHS	-0.638981
546	546	ATRX	-0.144853
10236	10236	HNRNPR	-0.108242
3597	3597	IL13RA1	1.11474
6233	6233	RPS27A	-0.0848433
57537	57537	SORCS2	1.4357
1112	1112	FOXN3	-0.148099
6155	6155	RPL27	-0.0752116
51621	51621	KLF13	0.411842
9510	9510	ADAMTS1	0.704074
5739	5739	PTGIR	1.15463
9469	9469	CHST3	0.794015
83742	83742	MARVELD1	0.613057
9877	9877	ZC3H11A	-0.111355
1009	1009	CDH11	-0.469073
2977	2977	GUCY1A2	1.23133
533	533	ATP6V0B	0.413764
283987	283987	HID1	0.4477
10951	10951	CBX1	-0.0701275
6572	6572	SLC18A3	0.821957
51497	51497	NELFCD	0.418425
3107	3107	HLA-C	0.763275
3423	3423	IDS	0.296157
2900	2900	GRIK4	-1.52484
6993	6993	DYNLT1	-0.271016
5250	5250	SLC25A3	-0.0905852
90293	90293	KLHL13	-0.185905
6133	6133	RPL9	-0.0452514
84620	84620	ST6GAL2	-0.607938
5980	5980	REV3L	-0.293641
5362	5362	PLXNA2	0.385385
11344	11344	TWF2	0.527539
8362	8362	H4C12	-11.9293
10221	10221	TRIB1	-0.641663
10376	10376	TUBA1B	0.210125
3312	3312	HSPA8	0.228227
339324	339324	ZNF260	-0.406413
9537	9537	TP53I11	0.663241
30811	30811	HUNK	-0.480093
30850	30850	CDR2L	0.498328
81575	81575	APOLD1	-0.988773
3069	3069	HDLBP	0.24765
10399	10399	RACK1	0.00812986
2990	2990	GUSB	0.555192
8941	8941	CDK5R2	0.433852
54436	54436	SH3TC1	0.821117
4774	4774	NFIA	-0.614622
267	267	AMFR	0.54364
80817	80817	CEP44	-0.253636
29940	29940	DSE	-0.515192
23114	23114	NFASC	0.826214
126321	126321	MFSD12	0.73346
29123	29123	ANKRD11	0.333046
1938	1938	EEF2	0.040067
91748	91748	MIDEAS	0.621947
7178	7178	TPT1	0.0142396
1390	1390	CREM	0.710133
1956	1956	EGFR	-0.39632
85236	85236	H2BC12	-0.371094
27044	27044	SND1	0.300618
8818	8818	DPM2	0.510457
3755	3755	KCNG1	0.974138
9118	9118	INA	0.443801
4666	4666	NACA	-0.062089
83931	83931	STK40	0.410999
8460	8460	TPST1	0.438824
127687	127687	C1orf122	0.512464
51043	51043	ZBTB7B	0.483366
81669	81669	CCNL2	-0.0897875
55154	55154	MSTO1	0.465475
6231	6231	RPS26	-0.12002
81610	81610	FAM83D	-0.469485
83442	83442	SH3BGRL3	0.493647
3383	3383	ICAM1	4.14296
9644	9644	SH3PXD2A	0.521605
10238	10238	DCAF7	-0.0562061
57091	57091	CASS4	-1.5426
7781	7781	SLC30A3	-1.47275
968	968	CD68	1.65344
10963	10963	STIP1	0.347576
57596	57596	BEGAIN	-0.302809
79827	79827	CLMP	-0.270834
26229	26229	B3GAT3	0.520878
286	286	ANK1	1.13443
401	401	PHOX2A	0.213828
10156	10156	RASA4	-0.311741
10263	10263	CDK2AP2	0.569491
84898	84898	PLXDC2	1.17544
8943	8943	AP3D1	0.321223
55779	55779	CFAP44	-0.559014
6868	6868	ADAM17	0.390238
83719	83719	YPEL3	-0.492396
23504	23504	RIMBP2	-0.204733
5140	5140	PDE3B	-0.318199
801	801	CALM1	0.30729
10144	10144	FAM13A	-0.602774
23657	23657	SLC7A11	0.539152
5831	5831	PYCR1	0.336751
79585	79585	CORO7	0.705534
22848	22848	AAK1	0.5102
84628	84628	NTNG2	0.752951
6202	6202	RPS8	-0.0293218
6144	6144	RPL21	-0.0709683
5361	5361	PLXNA1	0.44919
6613	6613	SUMO2	-0.109137
6304	6304	SATB1	-0.206049
5915	5915	RARB	-0.188391
10960	10960	LMAN2	0.409172
23105	23105	FSTL4	-1.29884
1471	1471	CST3	0.710689
2629	2629	GBA	0.480374
57520	57520	HECW2	0.931201
8714	8714	ABCC3	2.58496
23462	23462	HEY1	-0.354098
23516	23516	SLC39A14	0.355254
5928	5928	RBBP4	-0.0883726
3382	3382	ICA1	-0.29575
9024	9024	BRSK2	1.02731
472	472	ATM	-0.220094
12	12	SERPINA3	11.8918
440730	440730	TRIM67	1.07582
200185	200185	KRTCAP2	0.581396
25926	25926	NOL11	-0.297201
1974	1974	EIF4A2	-0.1307
23429	23429	RYBP	-0.200105
9975	9975	NR1D2	-0.275582
79693	79693	YRDC	0.458291
9600	9600	PITPNM1	0.555401
79822	79822	ARHGAP28	-0.478438
79144	79144	PPDPF	0.458392
3716	3716	JAK1	-0.181194
79751	79751	SLC25A22	0.596569
7153	7153	TOP2A	-0.0872445
10018	10018	BCL2L11	-0.322868
64762	64762	GAREM1	0.516328
22926	22926	ATF6	0.435411
6909	6909	TBX2	0.374245
11278	11278	KLF12	-0.190684
5714	5714	PSMD8	0.373701
3654	3654	IRAK1	0.328107
658	658	BMPR1B	-0.552173
84952	84952	CGNL1	-2.11548
6932	6932	TCF7	-0.35059
22866	22866	CNKSR2	-0.627725
150946	150946	GAREM2	0.568866
100463486	100463486	MTRNR2L8	0.0585279
648	648	BMI1	-0.227431
8349	8349	H2BC21	-0.620303
5522	5522	PPP2R2C	0.966641
4841	4841	NONO	-0.0238695
6159	6159	RPL29	-0.0626704
23175	23175	LPIN1	0.439682
26031	26031	OSBPL3	0.543731
84662	84662	GLIS2	0.578319
115703	115703	ARHGAP33	0.880418
93185	93185	IGSF8	0.533694
22822	22822	PHLDA1	-0.632791
23020	23020	SNRNP200	-0.0342967
9655	9655	SOCS5	-0.300645
9037	9037	SEMA5A	-0.738437
6187	6187	RPS2	0.0315148
1282	1282	COL4A1	0.659487
80323	80323	CCDC68	-0.75375
6205	6205	RPS11	0.00161366
55904	55904	KMT2E	-0.200328
23288	23288	IQCE	-0.244584
100534599	100534599	ISY1-RAB43	0.663204
57484	57484	RNF150	-0.159785
10608	10608	MXD4	-0.263034
8987	8987	STBD1	1.02932
9906	9906	SLC35E2A	-0.33625
2200	2200	FBN1	-0.47266
6769	6769	STAC	0.633936
3624	3624	INHBA	0.546155
5999	5999	RGS4	-0.298198
59274	59274	TLNRD1	0.542242
5900	5900	RALGDS	-0.170713
6210	6210	RPS15A	-0.0764142
6300	6300	MAPK12	0.995398
80315	80315	CPEB4	0.559725
26207	26207	PITPNC1	-0.350907
5223	5223	PGAM1	0.325868
2805	2805	GOT1	0.533198
5793	5793	PTPRG	0.918863
11011	11011	TLK2	-0.19707
53832	53832	IL20RA	-0.973033
57449	57449	PLEKHG5	-0.500613
149175	149175	MANEAL	0.449636
64755	64755	RUSF1	0.436708
4783	4783	NFIL3	0.736966
10106	10106	CTDSP2	-0.120311
8492	8492	PRSS12	-0.052582
1432	1432	MAPK14	-0.335401
64837	64837	KLC2	0.409807
8120	8120	AP3B2	0.507866
50999	50999	TMED5	0.451008
114990	114990	VASN	0.744958
5097	5097	PCDH1	1.40642
400451	400451	FAM174B	1.05933
54799	54799	MBTD1	-0.218018
119710	119710	IFTAP	-0.565105
7275	7275	TUB	-0.251356
27086	27086	FOXP1	-0.253159
5774	5774	PTPN3	1.61813
55629	55629	PNRC2	-0.196251
9472	9472	AKAP6	0.923521
26012	26012	NSMF	0.406625
57561	57561	ARRDC3	0.618129
91039	91039	DPP9	0.474097
8863	8863	PER3	-0.432188
328	328	APEX1	-0.120717
31	31	ACACA	0.338701
79623	79623	GALNT14	-0.802061
55198	55198	APPL2	-0.253718
23394	23394	ADNP	-0.124345
9479	9479	MAPK8IP1	0.400163
91608	91608	RASL10B	-0.243426
4205	4205	MEF2A	0.458258
392617	392617	ELFN1	-0.227921
124751	124751	KRBA2	-0.369766
114991	114991	ZNF618	-0.205104
51582	51582	AZIN1	0.256377
5336	5336	PLCG2	-1.75899
43	43	ACHE	0.763492
4660	4660	PPP1R12B	-0.381301
91624	91624	NEXN	-1.55722
8493	8493	PPM1D	-0.372477
9252	9252	RPS6KA5	-0.62697
10801	10801	SEPTIN9	0.235903
8540	8540	AGPS	-0.217572
27316	27316	RBMX	-0.100681
5216	5216	PFN1	0.23444
53616	53616	ADAM22	-0.118261
813	813	CALU	0.251179
54778	54778	RNF111	-0.307743
10527	10527	IPO7	-0.0683316
7029	7029	TFDP2	-0.255034
7745	7745	ZKSCAN8	-0.177215
8633	8633	UNC5C	-0.0951648
3146	3146	HMGB1	-0.0381695
10046	10046	MAMLD1	-1.06871
23108	23108	RAP1GAP2	-0.217357
200942	200942	KLHDC8B	0.482377
9931	9931	HELZ	-0.234029
29106	29106	SCG3	0.424414
85461	85461	TANC1	-0.208356
6721	6721	SREBF2	0.30464
5090	5090	PBX3	-0.199702
11282	11282	MGAT4B	0.407554
3090	3090	HIC1	-0.201442
11311	11311	VPS45	-0.231126
3800	3800	KIF5C	0.34658
1314	1314	COPA	0.246141
54480	54480	CHPF2	0.382359
4086	4086	SMAD1	0.58756
3680	3680	ITGA9	-0.77458
6201	6201	RPS7	-0.00803188
4048	4048	LTA4H	-0.250454
11112	11112	HIBADH	-0.472233
4440	4440	MSI1	0.612074
3708	3708	ITPR1	-0.193926
351	351	APP	-0.0288658
23245	23245	ASTN2	-0.361868
9353	9353	SLIT2	0.388854
1047	1047	CLGN	0.589417
9715	9715	FAM131B	1.8365
114818	114818	KLHL29	0.970656
63979	63979	FIGNL1	-0.31407
64377	64377	CHST8	1.27778
56956	56956	LHX9	-1.06254
9665	9665	MARF1	-0.21461
1107	1107	CHD3	-0.110465
7071	7071	KLF10	0.54915
26090	26090	ABHD12	0.509564
6546	6546	SLC8A1	2.54057
359845	359845	RFLNB	-0.14257
60684	60684	TRAPPC11	0.45184
55974	55974	SLC50A1	0.445472
7090	7090	TLE3	0.295776
114908	114908	TMEM123	-0.187791
151230	151230	KLHL23	-0.229889
548593	548593	SLX1A	0.477595
5881	5881	RAC3	0.576318
256987	256987	SERINC5	-0.365162
84296	84296	GINS4	0.62995
2643	2643	GCH1	-0.148753
116151	116151	FAM210B	-0.237003
11231	11231	SEC63	0.321009
7407	7407	VARS1	0.333706
4069	4069	LYZ	2.51078
1982	1982	EIF4G2	0.00553582
7314	7314	UBB	0.220489
60436	60436	TGIF2	-0.315869
80023	80023	NRSN2	0.459432
23155	23155	CLCC1	0.50455
85443	85443	DCLK3	1.68072
56134	56134	PCDHAC2	0.561203
1641	1641	DCX	-0.274522
4047	4047	LSS	0.346708
54587	54587	MXRA8	-0.178808
8829	8829	NRP1	2.68806
26958	26958	COPG2	-0.258447
11178	11178	LZTS1	-0.366585
23092	23092	ARHGAP26	-0.396527
79745	79745	CLIP4	0.581329
4090	4090	SMAD5	-0.204303
214	214	ALCAM	-0.0813784
51150	51150	SDF4	0.382771
57685	57685	CACHD1	-0.321537
10904	10904	BLCAP	-0.321537
8363	8363	H4C11	11.5507
56654	56654	NPDC1	0.535976
2783	2783	GNB2	0.253343
6307	6307	MSMO1	0.516184
83539	83539	CHST9	-1.60145
3998	3998	LMAN1	0.339063
3685	3685	ITGAV	0.416164
3646	3646	EIF3E	-0.0934988
79665	79665	DHX40	-0.114255
4060	4060	LUM	-0.446993
1820	1820	ARID3A	0.419376
10914	10914	PAPOLA	-0.10881
6940	6940	ZNF354A	-0.415076
8663	8663	EIF3C	0.223725
51351	51351	ZNF117	-0.271533
6760	6760	SS18	-0.149355
4697	4697	NDUFA4	-0.134418
51176	51176	LEF1	0.973233
1191	1191	CLU	0.841473
6664	6664	SOX11	-0.0622181
10174	10174	SORBS3	0.555389
1021	1021	CDK6	0.233787
196051	196051	PLPP4	3.02975
7804	7804	LRP8	0.599216
27018	27018	BEX3	-0.150578
7204	7204	TRIO	-0.106525
22869	22869	ZNF510	-0.330824
1660	1660	DHX9	-0.0648165
5339	5339	PLEC	0.383298
9674	9674	KIAA0040	1.33151
3945	3945	LDHB	-0.0242908
5552	5552	SRGN	4.20945
1850	1850	DUSP8	0.405829
132720	132720	FAM241A	-0.198355
720	720	C4A	2.0944
7551	7551	ZNF3	-0.164234
4209	4209	MEF2D	0.395727
8877	8877	SPHK1	2
1611	1611	DAP	0.349647
2674	2674	GFRA1	-0.923649
84251	84251	SGIP1	-0.132502
122786	122786	FRMD6	-0.230641
1268	1268	CNR1	0.775568
6714	6714	SRC	-0.106682
284297	284297	SSC5D	1.58496
4853	4853	NOTCH2	-0.192446
2651	2651	GCNT2	-0.709344
23048	23048	FNBP1	0.43131
51571	51571	CYRIB	-0.227258
10181	10181	RBM5	-0.132022
84617	84617	TUBB6	0.705644
10440	10440	TIMM17A	0.40002
57570	57570	TRMT5	-0.47541
8899	8899	PRPF4B	-0.176811
84939	84939	PWWP3A	0.336277
266743	266743	NPAS4	3.16993
23418	23418	CRB1	-0.633872
6135	6135	RPL11	-0.0158692
79974	79974	CPED1	-0.656926
79718	79718	TBL1XR1	-0.16446
23576	23576	DDAH1	-0.134576
5997	5997	RGS2	0.603382
728340	728340	GTF2H2C	-0.271059
2186	2186	BPTF	-0.0951482
6726	6726	SRP9	-0.0545845
8613	8613	PLPP3	-0.687477
796	796	CALCA	2.8365
6642	6642	SNX1	-0.152365
23122	23122	CLASP2	-0.107676
55558	55558	PLXNA3	0.479386
3675	3675	ITGA3	0.754453
5358	5358	PLS3	-0.295594
10113	10113	PREB	0.445114
11189	11189	CELF3	0.34039
1272	1272	CNTN1	0.500603
27297	27297	CRCP	0.345975
55885	55885	LMO3	-0.8024
3785	3785	KCNQ2	-0.10426
23032	23032	USP33	-0.206626
5355	5355	PLP2	0.555326
8396	8396	PIP4K2B	-0.0931882
283638	283638	CEP170B	0.778676
8658	8658	TNKS	-0.125628
150864	150864	FAM117B	-0.339792
9295	9295	SRSF11	-0.0834589
90701	90701	SEC11C	0.585996
1159	1159	CKMT1B	0.840099
3156	3156	HMGCR	0.378003
5764	5764	PTN	0.681525
23118	23118	TAB2	-0.169266
57619	57619	SHROOM3	-0.184767
694	694	BTG1	-0.158779
30011	30011	SH3KBP1	0.598078
26099	26099	SZRD1	0.29009
22900	22900	CARD8	-0.328246
5465	5465	PPARA	-0.276165
3141	3141	HLCS	0.450775
79627	79627	OGFRL1	0.638639
5455	5455	POU3F3	0.793549
26173	26173	INTS1	0.270634
100293534	100293534	C4B_2	11.4226
10123	10123	ARL4C	0.767023
440193	440193	CCDC88C	-0.407607
8675	8675	STX16	0.343712
781	781	CACNA2D1	0.334627
140767	140767	NRSN1	-0.309401
100129842	100129842	ZNF737	-0.509147
10927	10927	SPIN1	-0.0941776
596	596	BCL2	0.454305
81848	81848	SPRY4	-0.207819
57209	57209	ZNF248	-0.396689
8795	8795	TNFRSF10B	0.320761
11031	11031	RAB31	0.705601
7295	7295	TXN	0.616196
3300	3300	DNAJB2	0.420938
57559	57559	STAMBPL1	0.782095
23710	23710	GABARAPL1	0.602077
3190	3190	HNRNPK	-0.00130588
57522	57522	SRGAP1	-0.373153
5271	5271	SERPINB8	1.39232
345630	345630	FBLL1	0.466638
6206	6206	RPS12	-0.0461722
10728	10728	PTGES3	0.284134
4946	4946	OAZ1	0.265077
6305	6305	SBF1	0.282509
26154	26154	ABCA12	-0.521953
5791	5791	PTPRE	1.14743
7532	7532	YWHAG	0.227581
130367	130367	SGPP2	1.926
238	238	ALK	0.341696
388403	388403	YPEL2	-0.497906
57456	57456	KIAA1143	-0.247272
400120	400120	SERTM1	-1.83007
55741	55741	EDEM2	0.721186
22846	22846	VASH1	0.336946
9736	9736	USP34	-0.0870909
23164	23164	MPRIP	-0.0675114
83590	83590	TMUB1	0.412475
5350	5350	PLN	2.90689
6122	6122	RPL3	0.02021
6480	6480	ST6GAL1	0.852846
11331	11331	PHB2	-0.0600957
2137	2137	EXTL3	0.308207
23423	23423	TMED3	0.493876
6548	6548	SLC9A1	0.781105
5873	5873	RAB27A	0.904843
5209	5209	PFKFB3	0.687532
29775	29775	CARD10	1.47249
6855	6855	SYP	0.403655
1499	1499	CTNNB1	-0.0670366
8837	8837	CFLAR	-0.265091
814	814	CAMK4	0.389771
26278	26278	SACS	-0.15553
347735	347735	SERINC2	0.575291
29127	29127	RACGAP1	-0.167209
8614	8614	STC2	0.557939
6860	6860	SYT4	0.296153
3074	3074	HEXB	0.522042
55343	55343	SLC35C1	0.549291
9508	9508	ADAMTS3	0.728595
4638	4638	MYLK	-0.774624
9671	9671	WSCD2	-0.739133
22824	22824	HSPA4L	0.556459
655	655	BMP7	-0.338303
79685	79685	SAP30L	-0.23374
54921	54921	CHTF8	0.507887
57524	57524	CASKIN1	-0.530515
147991	147991	DPY19L3	-0.175087
9618	9618	TRAF4	0.329691
83700	83700	JAM3	0.397803
22820	22820	COPG1	0.312191
58986	58986	PGAP6	0.366704
9859	9859	CEP170	-0.0594016
9188	9188	DDX21	0.254781
10652	10652	YKT6	0.260649
7163	7163	TPD52	0.516739
113026	113026	PLCD3	0.77239
58190	58190	CTDSP1	-0.237864
4685	4685	NCAM2	-0.267211
81550	81550	TDRD3	-0.504994
9783	9783	RIMS3	-0.0853615
4297	4297	KMT2A	-0.0926087
8450	8450	CUL4B	-0.202207
253980	253980	KCTD13	0.504282
22903	22903	BTBD3	-0.162825
8334	8334	H2AC6	-0.775568
27102	27102	EIF2AK1	-0.0498539
9202	9202	ZMYM4	-0.129089
91526	91526	ANKRD44	-0.226875
5597	5597	MAPK6	0.378758
653220	653220	XAGE1A	-0.562112
11152	11152	WDR45	0.412997
10383	10383	TUBB4B	0.305339
140576	140576	S100A16	4
10009	10009	ZBTB33	-0.315247
6950	6950	TCP1	0.282715
5527	5527	PPP2R5C	0.247256
8667	8667	EIF3H	-0.0690279
8291	8291	DYSF	-2.23266
7170	7170	TPM3	0.236775
57605	57605	PITPNM2	1.41504
3150	3150	HMGN1	-0.0438607
6208	6208	RPS14	0.00747512
118788	118788	PIK3AP1	1.14109
9590	9590	AKAP12	0.425596
3098	3098	HK1	0.347317
50861	50861	STMN3	0.314122
10549	10549	PRDX4	0.601451
11332	11332	ACOT7	0.397127
10902	10902	BRD8	-0.196809
50810	50810	HDGFL3	-0.102185
81855	81855	SFXN3	0.455603
9902	9902	MRC2	0.267492
729857	729857	RGPD2	0.673952
109	109	ADCY3	0.649093
79094	79094	CHAC1	0.449708
567	567	B2M	0.428178
11174	11174	ADAMTS6	-0.474128
128077	128077	LIX1L	-0.189779
101060200	101060200	ZNF891	-0.454171
8463	8463	TEAD2	-0.159839
8665	8665	EIF3F	-0.0611147
445815	445815	PALM2AKAP2	1.81714
23057	23057	NMNAT2	0.424169
5600	5600	MAPK11	0.571288
9220	9220	TIAF1	-0.725794
9324	9324	HMGN3	-0.277032
8545	8545	CGGBP1	-0.0957025
55240	55240	STEAP3	1.34023
79971	79971	WLS	0.395072
57523	57523	NYNRIN	-0.221773
64766	64766	S100PBP	-0.243557
55800	55800	SCN3B	0.483853
51303	51303	FKBP11	1.03103
84910	84910	TMEM87B	0.589937
10019	10019	SH2B3	0.630119
7132	7132	TNFRSF1A	0.884081
514	514	ATP5F1E	0.330337
9448	9448	MAP4K4	-0.0305344
51050	51050	PI15	0.345521
664	664	BNIP3	0.478933
25841	25841	ABTB2	-0.201523
8733	8733	GPAA1	0.335319
6249	6249	CLIP1	0.505292
143425	143425	SYT9	-0.57295
84327	84327	ZBED3	-0.251539
2936	2936	GSR	0.426448
57602	57602	USP36	0.368123
5447	5447	POR	0.3793
9652	9652	TTC37	-0.141238
55582	55582	KIF27	-0.511064
54187	54187	NANS	0.577876
7415	7415	VCP	0.237395
3148	3148	HMGB2	-0.0742282
343702	343702	XKR7	0.493539
7203	7203	CCT3	-0.0347713
10058	10058	ABCB6	0.516994
89958	89958	SAPCD2	0.532531
23071	23071	ERP44	0.403993
10970	10970	CKAP4	0.370308
271	271	AMPD2	-0.207442
6188	6188	RPS3	0.0216925
729438	729438	CASTOR2	-0.16092
5079	5079	PAX5	0.72385
22908	22908	SACM1L	-0.220699
10449	10449	ACAA2	-0.159718
10916	10916	MAGED2	-0.0946202
5335	5335	PLCG1	-0.0497321
646960	646960	PRSS56	1.05959
114049	114049	BUD23	0.427171
283554	283554	GPR137C	-0.315226
196528	196528	ARID2	-0.17671
5575	5575	PRKAR1B	-0.176332
22913	22913	RALY	0.304479
10664	10664	CTCF	-0.156191
58486	58486	ZBED5	-0.192799
56135	56135	PCDHAC1	0.88877
729830	729830	FHIP1A	-0.957565
143872	143872	ARHGAP42	0.584963
84961	84961	FBXL20	-0.321729
171586	171586	ABHD3	0.830075
54978	54978	SLC35F6	0.456378
10559	10559	SLC35A1	-0.404127
55796	55796	MBNL3	-0.39762
10371	10371	SEMA3A	0.466678
9853	9853	RUSC2	0.461848
528	528	ATP6V1C1	0.398879
2259	2259	FGF14	-0.346176
51375	51375	SNX7	0.406019
1495	1495	CTNNA1	0.260664
8353	8353	H3C6	-0.625934
285	285	ANGPT2	-1.60768
11190	11190	CEP250	-0.247643
60481	60481	ELOVL5	0.268551
55830	55830	GLT8D1	-0.283238
23332	23332	CLASP1	-0.10596
1849	1849	DUSP7	-0.308612
83648	83648	FAM167A	-0.20976
55761	55761	TTC17	0.317395
222236	222236	NAPEPLD	-0.491096
341032	341032	C11orf53	0.631656
9907	9907	AP5Z1	0.446547
23760	23760	PITPNB	-0.126646
79776	79776	ZFHX4	-0.196208
284323	284323	ZNF780A	-0.318148
84162	84162	KIAA1109	-0.185973
1054	1054	CEBPG	0.274478
7812	7812	CSDE1	-0.00928541
64770	64770	CCDC14	-0.0957336
25836	25836	NIPBL	-0.142909
91754	91754	NEK9	-0.105147
387104	387104	SOGA3	0.30509
2519	2519	FUCA2	0.515133
6169	6169	RPL38	-0.0471959
22979	22979	EFR3B	0.429529
126014	126014	OSCAR	11.1033
1607	1607	DGKB	1.71133
54497	54497	HEATR5B	-0.209221
667	667	DST	0.27285
56255	56255	TMX4	-0.109586
23648	23648	SSBP3	-0.143106
6431	6431	SRSF6	-0.0732834
408050	408050	NOMO3	-0.111438
9760	9760	TOX	0.492578
3321	3321	IGSF3	-0.0785425
79157	79157	MFSD11	-0.220132
374383	374383	NCR3LG1	0.687848
26053	26053	AUTS2	0.320002
358	358	AQP1	-0.438573
102724250	102724250	LOC102724250	-0.0957383
55515	55515	ASIC4	-0.534174
1116	1116	CHI3L1	3.41504
80781	80781	COL18A1	0.808667
10512	10512	SEMA3C	0.366646
6502	6502	SKP2	-0.13635
2135	2135	EXTL2	-0.168123
100529063	100529063	BCL2L2-PABPN1	-0.765805
9334	9334	B4GALT5	0.340705
8913	8913	CACNA1G	-1.58496
5230	5230	PGK1	0.259098
94032	94032	CAMK2N2	0.63743
135	135	ADORA2A	0.498483
55187	55187	VPS13D	-0.125657
4947	4947	OAZ2	-0.0903927
23764	23764	MAFF	0.850335
55346	55346	TCP11L1	-0.150877
1027	1027	CDKN1B	-0.133773
5163	5163	PDK1	0.879706
109703458	109703458	HTD2	-0.590526
6929	6929	TCF3	-0.0414921
112936	112936	VPS26B	-0.159336
2246	2246	FGF1	-1.71989
219771	219771	CCNY	-0.127412
2788	2788	GNG7	-0.439043
25925	25925	ZNF521	-0.388402
80823	80823	BHLHB9	-0.602305
797	797	CALCB	1.13955
4040	4040	LRP6	-0.180643
79658	79658	ARHGAP10	1.12553
10893	10893	MMP24	0.493176
4215	4215	MAP3K3	-0.215299
6238	6238	RRBP1	0.460807
203259	203259	FAM219A	0.388772
400961	400961	PAIP2B	-0.719448
100529215	100529215	ZNF559-ZNF177	-10.9396
65125	65125	WNK1	-0.0504268
80854	80854	SETD7	0.398499
256536	256536	TCERG1L	1.79647
9021	9021	SOCS3	0.85532
10395	10395	DLC1	0.86821
997	997	CDC34	0.373074
5646	5646	PRSS3	0.508549
64061	64061	TSPYL2	0.383681
60468	60468	BACH2	0.32881
9169	9169	SCAF11	-0.142304
4616	4616	GADD45B	2.18442
26986	26986	PABPC1	0.0128792
55785	55785	FGD6	-0.287724
54149	54149	C21orf91	-0.364572
23219	23219	FBXO28	-0.180938
54492	54492	NEURL1B	0.710493
22921	22921	MSRB2	-0.296026
84166	84166	NLRC5	3.80735
1933	1933	EEF1B2	-0.055614
9258	9258	MFHAS1	0.414622
79068	79068	FTO	-0.200566
11316	11316	COPE	0.333834
10154	10154	PLXNC1	-0.667017
64710	64710	NUCKS1	0.00701592
550	550	AUP1	0.319112
91452	91452	ACBD5	-0.205858
80319	80319	CXXC4	-0.529421
3614	3614	IMPDH1	0.42116
57528	57528	KCTD16	-1.01306
4077	4077	NBR1	-0.120848
80329	80329	ULBP1	0.916744
23293	23293	SMG6	-0.107787
84962	84962	AJUBA	-0.432227
23678	23678	SGK3	1.57404
100507588	100507588	TGFBR3L	1.60407
6772	6772	STAT1	-0.169795
84146	84146	ZNF644	-0.207993
4775	4775	NFATC3	-0.15978
57060	57060	PCBP4	0.283481
10147	10147	SUGP2	-0.0895306
10134	10134	BCAP31	0.296132
80731	80731	THSD7B	1.5325
3838	3838	KPNA2	0.26325
11194	11194	ABCB8	0.442288
112609	112609	MRAP2	-1.15024
51566	51566	ARMCX3	0.392876
283358	283358	B4GALNT3	1.0581
53346	53346	TM6SF1	1.47207
84059	84059	ADGRV1	-0.280395
6745	6745	SSR1	0.333787
10160	10160	FARP1	-0.121522
84520	84520	GON7	-0.530515
55225	55225	RAVER2	-0.216696
55335	55335	NIPSNAP3B	-0.58791
3670	3670	ISL1	-0.0541696
27332	27332	ZNF638	-0.118242
2918	2918	GRM8	0.960687
163404	163404	PLPPR5	0.577935
81551	81551	STMN4	0.804529
47	47	ACLY	0.203862
1387	1387	CREBBP	-0.0795171
23047	23047	PDS5B	-0.183842
221496	221496	LEMD2	0.356811
9294	9294	S1PR2	-0.524074
5859	5859	QARS1	-0.0459305
23446	23446	SLC44A1	-0.220676
4627	4627	MYH9	0.290496
57035	57035	RSRP1	-0.248576
55824	55824	PAG1	1.19094
375748	375748	ERCC6L2	-0.216851
79856	79856	SNX22	-0.780219
8470	8470	SORBS2	-1.85415
9267	9267	CYTH1	0.34062
55366	55366	LGR4	-0.463656
4715	4715	NDUFB9	0.3493
148398	148398	SAMD11	0.463531
57092	57092	PCNP	-0.0917227
11230	11230	PRAF2	0.384845
6599	6599	SMARCC1	-0.0391148
22859	22859	ADGRL1	-0.209585
84444	84444	DOT1L	0.326691
53335	53335	BCL11A	-0.544996
84465	84465	MEGF11	1.45587
8406	8406	SRPX	1.78427
114841035	114841035	LOC114841035	0.667534
5954	5954	RCN1	0.358922
54205	54205	CYCS	0.280043
54809	54809	SAMD9	-0.865458
4782	4782	NFIC	0.333185
9666	9666	DZIP3	-0.232097
56975	56975	FAM20C	2.20163
84627	84627	ZNF469	0.783963
7105	7105	TSPAN6	-0.3008
79770	79770	TXNDC15	0.462266
9039	9039	UBA3	-0.214594
7162	7162	TPBG	0.444432
23420	23420	NOMO1	-0.0720703
22933	22933	SIRT2	-0.325152
65056	65056	GPBP1	-0.137504
442213	442213	PTCHD4	-1.27699
51742	51742	ARID4B	-0.160769
644	644	BLVRA	0.453572
54510	54510	PCDH18	-0.24649
7025	7025	NR2F1	-0.0647966
25957	25957	PNISR	-0.0796172
163131	163131	ZNF780B	-0.220417
55233	55233	MOB1A	-0.129385
55205	55205	ZNF532	-0.0770914
6326	6326	SCN2A	-0.425306
476	476	ATP1A1	0.255559
100302736	100302736	TMED7-TICAM2	0.582941
1655	1655	DDX5	0.0183601
23608	23608	MKRN1	-0.0812319
84747	84747	UNC119B	-0.124954
10611	10611	PDLIM5	-0.219313
79816	79816	TLE6	-1.28293
8227	8227	AKAP17A	0.338518
9988	9988	DMTF1	-0.0672213
58487	58487	CREBZF	-0.0951297
51147	51147	ING4	-0.213469
23469	23469	PHF3	-0.118494
6596	6596	HLTF	-0.198501
6500	6500	SKP1	-0.0928712
8780	8780	RIOK3	0.397034
23157	23157	SEPTIN6	0.0145529
2286	2286	FKBP2	0.537596
90806	90806	ANGEL2	-0.194191
478	478	ATP1A3	0.267724
360	360	AQP3	1.18903
29100	29100	TMEM208	0.461462
130612	130612	TMEM198	0.457446
8019	8019	BRD3	-0.100647
6391	6391	SDHC	-0.0777165
889	889	KRIT1	-0.180736
2273	2273	FHL1	0.343659
360023	360023	ZBTB41	-0.221332
25998	25998	IBTK	0.384027
8028	8028	MLLT10	-0.147782
51247	51247	PAIP2	-0.107235
1984	1984	EIF5A	0.239028
92806	92806	CENPBD1	-0.369503
3916	3916	LAMP1	0.270518
57338	57338	JPH3	0.507439
1805	1805	DPT	-0.94847
57569	57569	ARHGAP20	-0.769387
81542	81542	TMX1	-0.250284
9575	9575	CLOCK	-0.226245
23064	23064	SETX	0.265556
5360	5360	PLTP	0.453527
415116	415116	PIM3	0.427212
100526760	100526760	ABHD14A-ACY1	-2.07863
100302652	100302652	GPR75-ASB3	-0.821974
7867	7867	MAPKAPK3	0.531082
56605	56605	ERO1B	0.436668
221935	221935	SDK1	0.45391
10726	10726	NUDC	0.323399
80306	80306	MED28	-0.118533
11149	11149	BVES	-0.20577
8609	8609	KLF7	0.367799
222865	222865	TMEM130	-0.428687
80723	80723	SLC35G2	0.557916
144348	144348	ZNF664	-0.0143785
2889	2889	RAPGEF1	0.329748
138639	138639	PTPDC1	0.434967
285800	285800	PRR18	1.17632
55827	55827	DCAF6	-0.286697
85437	85437	ZCRB1	-0.389212
3482	3482	IGF2R	0.224434
7043	7043	TGFB3	-0.947533
11153	11153	FICD	0.813781
403	403	ARL3	-0.224613
54437	54437	SEMA5B	-0.367732
5547	5547	PRCP	-0.161245
3017	3017	H2BC5	-0.416348
92181	92181	UBTD2	-0.131538
79882	79882	ZC3H14	-0.122622
126969	126969	SLC44A3	-0.617143
26040	26040	SETBP1	-0.358943
10522	10522	DEAF1	0.500429
9908	9908	G3BP2	-0.0509448
58157	58157	NGB	3.22239
5054	5054	SERPINE1	1.4458
8128	8128	ST8SIA2	0.990601
23344	23344	ESYT1	0.295613
80210	80210	ARMC9	-0.243842
55197	55197	RPRD1A	-0.091228
25824	25824	PRDX5	0.259545
8321	8321	FZD1	-0.295456
54764	54764	ZRANB1	-0.165477
2634	2634	GBP2	2.22239
4207	4207	BORCS8-MEF2B	2.62257
23532	23532	PRAME	-0.0164364
9497	9497	SLC4A7	-0.134323
6591	6591	SNAI2	-0.82397
57636	57636	ARHGAP23	0.411256
11335	11335	CBX3	-0.0354488
23787	23787	MTCH1	0.284929
9774	9774	BCLAF1	-0.0492809
51061	51061	TXNDC11	0.505235
5413	5413	SEPTIN5	0.402484
27075	27075	TSPAN13	0.588275
30845	30845	EHD3	0.466497
9638	9638	FEZ1	0.76209
8884	8884	SLC5A6	0.341448
7750	7750	ZMYM2	-0.0569244
6712	6712	SPTBN2	0.351935
201780	201780	SLC10A4	0.458961
84289	84289	ING5	-0.169806
56261	56261	GPCPD1	0.659412
2662	2662	GDF10	-0.280108
1072	1072	CFL1	0.0202788
79937	79937	CNTNAP3	-1.01603
9500	9500	MAGED1	-0.0274642
57544	57544	TXNDC16	-0.31259
2950	2950	GSTP1	0.288955
90843	90843	TCEAL8	-0.221831
7832	7832	BTG2	-0.278156
10690	10690	FUT9	0.940057
55729	55729	ATF7IP	-0.187023
23318	23318	TUT4	-0.138172
22905	22905	EPN2	-0.181271
7088	7088	TLE1	-0.426265
23558	23558	WBP2	0.268529
10735	10735	STAG2	-0.0982373
92610	92610	TIFA	-0.535759
8674	8674	VAMP4	-0.359295
55020	55020	TTC38	-0.333012
515	515	ATP5PB	-0.141676
10500	10500	SEMA6C	-0.248173
57104	57104	PNPLA2	0.423389
166968	166968	MIER3	-0.187933
10521	10521	DDX17	-0.0476258
10444	10444	ZER1	-0.18736
51604	51604	PIGT	0.337629
4089	4089	SMAD4	-0.104373
55023	55023	PHIP	-0.105573
92597	92597	MOB1B	-0.21557
9732	9732	DOCK4	-0.271995
493856	493856	CISD2	0.410685
107987464	107987464	LOC107987464	-3.14813
56917	56917	MEIS3	0.334975
51447	51447	IP6K2	-0.116214
1123	1123	CHN1	-0.123658
9869	9869	SETDB1	-0.111001
26959	26959	HBP1	-0.109187
84250	84250	SLF1	-0.283689
7464	7464	CORO2A	0.664816
222166	222166	MTURN	-0.210155
112694756	112694756	LOC112694756	0.506013
6861	6861	SYT5	0.522543
55540	55540	IL17RB	-1.13386
1946	1946	EFNA5	0.464152
51246	51246	SHISA5	0.624491
57492	57492	ARID1B	-0.0788491
100506127	100506127	GVQW3	-0.381429
55667	55667	DENND4C	-0.226544
64101	64101	LRRC4	1.15056
90313	90313	TP53I13	0.507219
57677	57677	ZFP14	-0.339597
128	128	ADH5	-0.093506
123016	123016	TTC8	-0.0713846
2568	2568	GABRP	-1.18982
81614	81614	NIPA2	0.319826
23510	23510	KCTD2	-0.141984
776	776	CACNA1D	-0.373865
23078	23078	VWA8	0.46791
57473	57473	ZNF512B	-0.157365
58477	58477	SRPRB	0.435288
63915	63915	BLOC1S5	-0.434524
55066	55066	PDPR	-0.109665
23214	23214	XPO6	0.301868
3182	3182	HNRNPAB	0.233209
55291	55291	PPP6R3	-0.0987039
26127	26127	FGFR1OP2	-0.343587
8761	8761	PABPC4	0.280861
56926	56926	NCLN	0.341222
54993	54993	ZSCAN2	-0.284352
51362	51362	CDC40	-0.245411
51773	51773	RSF1	-0.0957186
5934	5934	RBL2	-0.172837
4300	4300	MLLT3	-0.428334
158405	158405	KIAA1958	-0.105926
93973	93973	ACTR8	-0.136713
200150	200150	PLD5	-0.509674
23277	23277	CLUH	0.405772
56983	56983	POGLUT1	-0.195016
7798	7798	LUZP1	-0.215288
10051	10051	SMC4	-0.0531707
81557	81557	MAGED4B	-0.561009
23148	23148	NACAD	0.355435
272	272	AMPD3	-0.943416
85457	85457	CIPC	-0.301218
254065	254065	BRWD3	-0.181776
8317	8317	CDC7	-0.28866
253143	253143	PRR14L	-0.126197
54555	54555	DDX49	0.352498
5861	5861	RAB1A	0.290232
5801	5801	PTPRR	0.894291
91752	91752	ZNF804A	0.989804
399687	399687	MYO18A	-0.230869
26036	26036	ZNF451	-0.17322
107282092	107282092	BOLA2-SMG1P6	0.356797
5885	5885	RAD21	-0.0348486
8682	8682	PEA15	0.257298
65108	65108	MARCKSL1	0.00289009
4605	4605	MYBL2	0.288402
55893	55893	ZNF395	-0.116681
83468	83468	GLT8D2	-2.08746
537	537	ATP6AP1	0.286081
6530	6530	SLC6A2	-0.0265226
4776	4776	NFATC4	-0.222392
51154	51154	MRTO4	0.438764
286205	286205	SCAI	-0.375253
23224	23224	SYNE2	-0.0923416
9782	9782	MATR3	-0.0148876
120534	120534	ARL14EP	-0.352881
144501	144501	KRT80	-0.47598
10447	10447	FAM3C	0.348838
54677	54677	CROT	-0.495527
27445	27445	PCLO	0.360685
65243	65243	ZFP69B	-0.210881
4897	4897	NRCAM	0.239935
5569	5569	PKIA	0.393528
6522	6522	SLC4A2	0.213561
55536	55536	CDCA7L	-0.268648
54738	54738	FEV	-0.127582
10772	10772	SRSF10	-0.0644282
55683	55683	KANSL3	-0.0773218
54664	54664	TMEM106B	-0.159647
1959	1959	EGR2	2.152
23390	23390	ZDHHC17	-0.152003
5191	5191	PEX7	-0.711374
55500	55500	ETNK1	-0.157312
110384692	110384692	LOC110384692	1.32441
9528	9528	TMEM59	-0.0870765
8816	8816	DCAF5	-0.125871
6168	6168	RPL37A	0.0174923
54815	54815	GATAD2A	0.318548
8905	8905	AP1S2	-0.151111
6633	6633	SNRPD2	-0.0881257
57646	57646	USP28	-0.247795
1397	1397	CRIP2	0.370692
7690	7690	ZNF131	-0.230484
3704	3704	ITPA	0.413441
819	819	CAMLG	-0.241008
3899	3899	AFF3	-0.30569
92667	92667	MGME1	-0.252163
148268	148268	ZNF570	-0.360015
54014	54014	BRWD1	-0.111799
202374	202374	STK32A	0.989508
3232	3232	HOXD3	-0.274346
51191	51191	HERC5	-0.32347
439921	439921	MXRA7	0.267875
342979	342979	PALM3	0.738954
84909	84909	AOPEP	-0.209429
26354	26354	GNL3	0.353995
5608	5608	MAP2K6	-0.247428
90850	90850	ZNF598	0.364398
10278	10278	EFS	0.334701
55160	55160	ARHGEF10L	0.489805
9969	9969	MED13	-0.0417973
55102	55102	ATG2B	-0.153053
8879	8879	SGPL1	-0.0845949
345462	345462	ZNF879	-0.74048
55752	55752	SEPTIN11	-0.0712587
388	388	RHOB	0.490326
11037	11037	STON1	-0.53756
10003	10003	NAALAD2	-0.358454
3106	3106	HLA-B	3.52356
11322	11322	TMC6	0.699767
56995	56995	TULP4	-0.112429
51046	51046	ST8SIA3	0.340385
29074	29074	MRPL18	0.496607
10933	10933	MORF4L1	-0.00760953
64864	64864	RFX7	-0.12382
286148	286148	DPY19L4	-0.131869
81619	81619	TSPAN14	0.345541
399668	399668	SMIM10L2A	-0.83289
3487	3487	IGFBP4	0.242851
165679	165679	SPTSSB	-0.98388
1062	1062	CENPE	0.503375
84513	84513	PLPP5	0.366688
3710	3710	ITPR3	-0.954196
91663	91663	MYADM	0.30177
2632	2632	GBE1	0.602811
1059	1059	CENPB	0.323425
338596	338596	ST8SIA6	2.32193
10252	10252	SPRY1	-0.147912
79571	79571	GCC1	0.325863
94120	94120	SYTL3	-0.784271
375323	375323	LHFPL4	0.400962
5937	5937	RBMS1	0.344503
22985	22985	ACIN1	-0.0396776
23635	23635	SSBP2	0.360433
865	865	CBFB	0.331621
55119	55119	PRPF38B	-0.118671
657	657	BMPR1A	-0.150429
2907	2907	GRINA	0.302967
55295	55295	KLHL26	0.62922
100529097	100529097	RPL36A-HNRNPH2	0.854747
3183	3183	HNRNPC	0.00543252
647042	647042	GOLGA6L10	2.84621
6886	6886	TAL1	2.80735
51372	51372	TMA7	-0.124136
253260	253260	RICTOR	-0.254372
390205	390205	LRRC10B	1.96683
29068	29068	ZBTB44	-0.1573
9522	9522	SCAMP1	-0.150891
345557	345557	PLCXD3	-0.208078
6667	6667	SP1	-0.06874
54896	54896	SLC66A1	0.431759
83759	83759	RBM4B	-0.242474
26118	26118	WSB1	0.274813
3632	3632	INPP5A	0.499661
2902	2902	GRIN1	1.25634
7569	7569	ZNF182	-0.34196
23365	23365	ARHGEF12	-0.0431058
79050	79050	NOC4L	0.594744
3166	3166	HMX1	0.968749
3099	3099	HK2	0.385947
9507	9507	ADAMTS4	0.473702
23542	23542	MAPK8IP2	0.321499
252839	252839	TMEM9	0.295029
4756	4756	NEO1	-0.0636466
7408	7408	VASP	0.468262
9203	9203	ZMYM3	-0.154069
27314	27314	RAB30	-0.389947
22870	22870	PPP6R1	0.291095
10450	10450	PPIE	-0.181478
79875	79875	THSD4	0.398271
84287	84287	ZDHHC16	0.4458
30832	30832	ZNF354C	-0.255106
28316	28316	CDH20	1.26303
51537	51537	MTFP1	0.554801
26093	26093	CCDC9	0.480569
146429	146429	SLC22A31	1.45943
58515	58515	SELENOK	0.34063
64714	64714	PDIA2	1.70044
9662	9662	CEP135	-0.310463
3995	3995	FADS3	0.645335
54935	54935	DUSP23	0.612728
152330	152330	CNTN4	-0.446516
148137	148137	PROSER3	0.491461
23400	23400	ATP13A2	0.379192
10769	10769	PLK2	-0.239436
29057	29057	FAM156A	-0.314272
805	805	CALM2	0.0230497
84915	84915	FAM222A	0.309277
1184	1184	CLCN5	-0.157739
9730	9730	DCAF1	-0.157442
80097	80097	MZT2B	0.377125
221184	221184	CPNE2	0.45409
1050	1050	CEBPA	1.20645
57409	57409	MIF4GD	0.505503
9088	9088	PKMYT1	0.4885
23039	23039	XPO7	-0.0842279
10526	10526	IPO8	-0.131698
55930	55930	MYO5C	-0.577309
51065	51065	RPS27L	-0.194207
9779	9779	TBC1D5	-0.0869356
127829	127829	ARL8A	0.334248
1654	1654	DDX3X	0.0130981
2280	2280	FKBP1A	0.295676
6821	6821	SUOX	-0.269363
23024	23024	PDZRN3	-0.226123
148753	148753	FAM163A	0.257081
26022	26022	TMEM98	-0.107714
79800	79800	CARF	-0.405877
51768	51768	TM7SF3	-0.130439
339983	339983	NAT8L	0.384704
79836	79836	LONRF3	3.45943
1081	1081	CGA	4.24793
11118	11118	BTN3A2	-0.413794
5066	5066	PAM	0.324673
79791	79791	FBXO31	0.485939
145567	145567	TTC7B	0.475665
7187	7187	TRAF3	0.423003
114088	114088	TRIM9	0.853159
143903	143903	LAYN	0.601738
11145	11145	PLAAT3	0.545011
146664	146664	MGAT5B	0.538497
27303	27303	RBMS3	-0.173614
388969	388969	C2orf68	-0.161179
389941	389941	C1QL3	2.16993
144132	144132	DNHD1	0.46985
55031	55031	USP47	-0.101719
29954	29954	POMT2	0.333345
6137	6137	RPL13	0.036255
5202	5202	PFDN2	0.329112
7301	7301	TYRO3	0.553112
112885	112885	PHF21B	0.30169
643836	643836	ZFP62	-0.216548
54918	54918	CMTM6	-0.126094
7913	7913	DEK	-0.0477619
27336	27336	HTATSF1	-0.091754
3728	3728	JUP	-0.174412
84707	84707	BEX2	0.410465
221749	221749	PXDC1	1.64046
10253	10253	SPRY2	0.372363
10464	10464	PIBF1	-0.329752
143879	143879	KBTBD3	-1.08246
57595	57595	PDZD4	0.38544
29803	29803	REPIN1	0.225001
57335	57335	ZNF286A	-0.143204
8417	8417	STX7	-0.357552
3958	3958	LGALS3	0.869939
57140	57140	RNPEPL1	0.415634
384	384	ARG2	0.666492
160335	160335	TMTC2	-0.133625
27031	27031	NPHP3	-0.222053
7857	7857	SCG2	0.220558
84446	84446	BRSK1	0.311772
115207	115207	KCTD12	0.56649
55139	55139	ANKZF1	-0.302666
5168	5168	ENPP2	0.89724
8630	8630	HSD17B6	-1
4329	4329	ALDH6A1	-0.267551
28982	28982	FLVCR1	0.410399
59	59	ACTA2	-0.602036
118813	118813	ZFYVE27	0.372932
23014	23014	FBXO21	-0.157697
51164	51164	DCTN4	-0.0760542
6792	6792	CDKL5	-0.181529
3422	3422	IDI1	0.334198
64921	64921	CASD1	-0.0828328
3133	3133	HLA-E	0.671405
57610	57610	RANBP10	-0.202921
9984	9984	THOC1	-0.251423
3832	3832	KIF11	-0.138203
4948	4948	OCA2	-0.580916
1629	1629	DBT	-0.269461
337867	337867	UBAC2	-0.136926
27430	27430	MAT2B	-0.158381
4736	4736	RPL10A	0.00367982
576	576	ADGRB2	-0.230758
57551	57551	TAOK1	-0.0610158
1642	1642	DDB1	-0.0104748
23326	23326	USP22	0.0165518
8940	8940	TOP3B	-0.21018
102723728	102723728	LOC102723728	-0.466572
10602	10602	CDC42EP3	0.290118
102	102	ADAM10	-0.118048
2119	2119	ETV5	0.314746
25853	25853	DCAF12	-0.0877897
57695	57695	USP37	-0.270648
554313	554313	H4C15	-0.40016
55657	55657	ZNF692	-0.382944
2081	2081	ERN1	0.369971
4548	4548	MTR	-0.0911984
5578	5578	PRKCA	0.394325
9857	9857	CEP350	-0.109918
8886	8886	DDX18	0.267013
26227	26227	PHGDH	-0.02085
100463487	100463487	MTRNR2L9	-0.0612653
170261	170261	ZCCHC12	0.634716
7189	7189	TRAF6	-0.22968
341640	341640	FREM2	-1.62149
51398	51398	WDR83OS	-0.104204
9052	9052	GPRC5A	-0.541241
5164	5164	PDK2	-0.260447
10758	10758	TRAF3IP2	-0.359771
3964	3964	LGALS8	-0.129977
26190	26190	FBXW2	-0.0749007
54504	54504	CPVL	0.887525
3371	3371	TNC	0.94596
6182	6182	MRPL12	0.321928
466	466	ATF1	-0.360237
60559	60559	SPCS3	0.285881
90990	90990	KIFC2	0.42143
6217	6217	RPS16	0.0253653
92579	92579	G6PC3	0.364457
23007	23007	PLCH1	-0.847997
84945	84945	ABHD13	-0.27017
10912	10912	GADD45G	1.0126
388341	388341	LRRC75A	1.17403
147912	147912	SIX5	-0.29716
339287	339287	MSL1	-0.0633408
83862	83862	TMEM120A	0.490986
51661	51661	FKBP7	-0.325486
5916	5916	RARG	-0.174431
1592	1592	CYP26A1	0.216732
6236	6236	RRAD	1.61298
118932	118932	ANKRD22	2.12928
10567	10567	RABAC1	0.375084
9260	9260	PDLIM7	0.376919
6872	6872	TAF1	-0.138223
55036	55036	CCDC40	-0.294255
5709	5709	PSMD3	0.276016
84450	84450	ZNF512	-0.0807975
4990	4990	SIX6	1.08927
55209	55209	SETD5	-0.0364785
3251	3251	HPRT1	0.538997
4037	4037	LRP3	0.372466
57583	57583	TMEM181	-0.0653246
138151	138151	NACC2	0.709921
989	989	SEPTIN7	-0.0249808
1075	1075	CTSC	-0.156159
3801	3801	KIFC3	0.549162
1856	1856	DVL2	-0.0784654
23037	23037	PDZD2	-1.66297
55281	55281	TMEM140	-1.66297
329	329	BIRC2	-0.147398
148156	148156	ZNF558	-0.161482
10165	10165	SLC25A13	0.281165
9780	9780	PIEZO1	0.607899
81693	81693	AMN	-10.3443
7572	7572	ZNF24	-0.0598094
5187	5187	PER1	0.343558
4076	4076	CAPRIN1	-0.00615223
5189	5189	PEX1	-0.202781
55916	55916	NXT2	0.66069
65981	65981	CAPRIN2	-0.227195
152007	152007	GLIPR2	0.681581
140609	140609	NEK7	-0.183275
1845	1845	DUSP3	0.298373
9208	9208	LRRFIP1	0.340588
284565	284565	NBPF15	-0.0617836
10897	10897	YIF1A	0.377474
401541	401541	CENPP	-0.49206
79692	79692	ZNF322	-0.137625
3645	3645	INSRR	0.591476
3489	3489	IGFBP6	0.80122
11030	11030	RBPMS	-0.326501
6603	6603	SMARCD2	-0.0939364
79087	79087	ALG12	0.42371
26505	26505	CNNM3	-0.157377
4644	4644	MYO5A	0.360313
51527	51527	GSKIP	-0.233647
975	975	CD81	0.258608
80232	80232	WDR26	-0.0197768
8867	8867	SYNJ1	-0.252766
55117	55117	SLC6A15	0.435095
9031	9031	BAZ1B	-0.00871886
10982	10982	MAPRE2	-0.154644
51093	51093	METTL25B	-0.147171
1846	1846	DUSP4	0.280761
151987	151987	PPP4R2	-0.0875115
4914	4914	NTRK1	0.709323
25942	25942	SIN3A	-0.0800056
56922	56922	MCCC1	-0.346108
51006	51006	SLC35C2	0.299682
23094	23094	SIPA1L3	-0.173332
427	427	ASAH1	-0.136289
23313	23313	KIAA0930	0.37791
64118	64118	DUS1L	0.308576
113263	113263	GLCCI1	-0.151395
27122	27122	DKK3	-0.143307
5869	5869	RAB5B	-0.0719212
11101	11101	ATE1	-0.124328
205	205	AK4	0.7856
7216	7216	TRO	-0.0834339
26259	26259	FBXW8	-0.106625
51691	51691	LSM8	-0.171112
7094	7094	TLN1	0.219166
10687	10687	PNMA2	0.289507
25966	25966	C2CD2	0.809478
144363	144363	ETFRF1	-0.713696
64327	64327	LMBR1	-0.0862043
6773	6773	STAT2	-0.130082
29799	29799	YPEL1	-0.265828
51780	51780	KDM3B	-0.0517303
80256	80256	FAM214B	0.444153
199777	199777	ZNF626	-0.475721
85403	85403	EAF1	0.303676
64326	64326	COP1	0.297681
54467	54467	ANKIB1	-0.0656318
7764	7764	ZNF217	-0.289858
5603	5603	MAPK13	-1
9555	9555	MACROH2A1	-0.0214248
10966	10966	RAB40B	-0.629665
3638	3638	INSIG1	0.299685
10244	10244	RABEPK	0.549523
5210	5210	PFKFB4	0.686692
6926	6926	TBX3	0.389832
9865	9865	TRIL	0.259096
9776	9776	ATG13	0.275271
6567	6567	SLC16A2	-0.244458
760	760	CA2	10.4512
100526832	100526832	PHOSPHO2-KLHL23	10.4909
11005	11005	SPINK5	10.4512
900	900	CCNG1	-0.0622932
9646	9646	CTR9	-0.0949426
51109	51109	RDH11	0.304405
23129	23129	PLXND1	0.807355
10092	10092	ARPC5	0.257792
23086	23086	EXPH5	-0.592846
90527	90527	DUOXA1	-1.48543
5501	5501	PPP1CC	-0.0513276
57507	57507	ZNF608	0.327451
996	996	CDC27	-0.070523
[truncated: 2,115 more rows]
